# Supplementary material for: Eleven immune-gene pairs signature associated with TP53 predicting the overall survival of gastric cancer: a retrospective analysis of large sample and multicenter from public database
Source: J Transl Med. 2021 Apr 29;19:183. doi: 10.1186/s12967-021-02846-x (PMC8086088; doi:10.1186/s12967-021-02846-x)
Supplement: Supplementary file 2 — Additional file 2: The differential expressed genes in different risk groups. [file 12967_2021_2846_MOESM2_ESM.xls]

gene	conMean	treatMean	logFC	pValue	fdr
CCDC144NL-AS1	0.306167002702857	0.6469609544	1.07935984078167	4.06541303129469e-13	1.80344387912843e-11
GUCY1A1	4.37549254685714	9.825849368	1.16713669299352	1.23559824139372e-13	6.35349898567488e-12
HRC	0.216495441085714	0.490066008114286	1.17863943690769	3.12506787085643e-11	7.49185706182724e-10
PTCH2	0.771860874342857	1.90407228034286	1.30267551122965	3.73719242226487e-11	8.76519410153737e-10
AL445426.1	0.114603525542857	0.298084525428571	1.37907005577855	6.30659805001192e-12	1.86001681998172e-10
FILIP1	0.952732870971429	2.74251482914286	1.52535575108884	1.38130415230842e-13	7.00292091081327e-12
TFPI2	1.45772960349714	2.9825807316	1.03283805212283	3.67504606643323e-08	3.88843583803258e-07
BHMT2	0.457005938491429	1.18080619668571	1.36948738017766	2.32947901882598e-13	1.11567614600763e-11
BMPER	0.183555300291429	0.453694995742857	1.30550797294909	6.45584551133957e-11	1.42608309825999e-09
PLXDC2	4.25664577314286	8.52101401828571	1.00130808652913	1.04492227577161e-13	5.5171896160741e-12
ARHGEF26	1.23302055982857	3.20275725982857	1.37711760300034	1.16340981514461e-10	2.38048163310496e-09
IL17A	0.303859638177143	0.114448723565714	-1.40870368094477	0.000196684074619576	0.000805337024279285
HDGFL3	0.898675674228571	1.80424387542857	1.00552190126997	2.39822978794862e-18	1.8541742303397e-15
PLXNA4	0.351952719582857	0.951250572857143	1.43444378346612	7.22598588110556e-14	4.02128900653401e-12
ITLN1	16.6861670195886	45.8016800620571	1.45674792792969	2.12190323855732e-05	0.000113596387610984
FOXF1	6.20370111257143	13.6622676514286	1.13899587506768	1.53980783726156e-11	3.99206707317823e-10
ACTC1	0.799474980628571	2.30864448531429	1.52992123479066	3.75346790781957e-07	3.09661102395115e-06
PPP1R12B	5.95294751657143	18.162040564	1.60925022299771	4.60786078700191e-07	3.71511993731908e-06
CXCL9	60.5314151149714	30.1967613805714	-1.00329025103946	0.00198420955637336	0.00599499908951437
C14orf132	1.2380893172	3.54301617314286	1.51686265507768	2.15110825961254e-17	8.31556992930219e-15
GPC3	8.72791024085714	22.8843134377143	1.39065083970613	2.50767769476712e-07	2.16365909670461e-06
LINC01667	0.0770449075428571	0.381033817222857	2.30614753755376	0.017090549608391	0.0376141467892811
FBXL22	0.789375976742857	2.153881044	1.44815405479603	1.44214097490836e-11	3.79798878647399e-10
THBS1	31.8468205428571	69.5973056457143	1.12788210854057	5.96865845161499e-12	1.77485601868903e-10
NR2F1-AS1	0.324159463428571	0.650006935542857	1.0037514205063	7.10655228626027e-18	3.94468317674262e-15
SETBP1	1.0759792072	2.49515934514286	1.21348175272685	9.4212965708017e-16	1.27470142602947e-13
AC044802.2	0.335288958342857	0.134910796057143	-1.31339917076118	0.000374642812415113	0.00141664062937334
KCNK3	0.475575921234286	1.89543808297143	1.99478375239581	3.54519583922586e-14	2.32564847053216e-12
LTBP1	9.709337184	20.54543964	1.08137348489556	1.07648595745595e-14	9.10303437773688e-13
CHGA	10.31564082712	42.4528706855143	2.04102866592364	0.00174749092735862	0.00538117832083349
PTGER3	0.489918491725714	1.39199385862857	1.50653919458365	3.23414970624065e-17	1.01467931653185e-14
AL032819.2	0.176075018148571	0.970323649771429	2.46227580457077	0.0042624015954082	0.0116107279435395
DPYSL4	0.335450216342857	0.713921066742857	1.08966590024358	2.14356830533129e-09	3.08537012458855e-08
HSPB6	36.8519949354286	150.929239894857	2.03405770482904	7.45249142396061e-12	2.12558016266007e-10
PRND	0.253375769022857	0.672718715817143	1.40872483374744	1.51755931031186e-11	3.95808722284713e-10
PDE2A	0.857775348914286	1.77790856114286	1.05150936649842	1.05000840478966e-14	8.94904801058526e-13
ALB	2.10354955763429	72.5919414072114	5.10891168817862	0.00217270788092866	0.00647951235794788
NDNF	1.03169078874286	2.76742231908571	1.42353218052921	1.54385994029571e-13	7.71858660219897e-12
SERPINA5	1.69843947897143	3.55808395617143	1.06689074155928	1.2004666582871e-07	1.1163102327577e-06
IGFBP4	149.816681428571	308.700056742857	1.04300747764991	1.52864393409184e-11	3.97741392851204e-10
ZNF683	2.34118462605714	1.16640104994286	-1.00517478658485	0.0149189149475043	0.0335408319434597
MBNL1-AS1	0.645896496971429	1.9892650944	1.62286064521858	2.53729922327743e-11	6.22054966993316e-10
LINC01139	0.317067679674286	0.754120844737143	1.25000490424199	2.82351649370685e-07	2.39982273481609e-06
CNTNAP1	2.11859900742857	4.72512618228571	1.15724230532121	1.30252231572986e-14	1.05606753149513e-12
JPH2	1.59226057165714	6.25195438142857	1.97323080085008	6.72217310078947e-10	1.10747034464148e-08
MAGI2	0.295592429771429	0.671118771257143	1.18295878798513	1.15275395172307e-18	1.04964030310946e-15
AC036108.3	0.279302021845714	1.04698094931429	1.9063372691501	3.46090234444387e-08	3.69071989913896e-07
GDF6	0.124171492194286	0.319366975251429	1.36288114417318	4.92383711622092e-09	6.46007429648185e-08
AP3B2	0.178773140651429	0.383488158354286	1.10105203126494	2.13845247432307e-10	4.06794544500403e-09
SELP	2.11716927468571	4.32853640222857	1.03174267014785	1.06874657243498e-11	2.91755684742402e-10
MXRA7P1	1.25588480382857	2.60824681085714	1.05437625515317	5.14046799153435e-10	8.74849458181884e-09
SPOCK1	3.23570230348571	8.89371598737143	1.45870745366483	9.88036122838419e-14	5.26822807566653e-12
CST4	0.980536023657143	2.72295671434286	1.47353150936876	0.000886838063059332	0.00299411578120842
ABCC9	0.949132826628571	2.81842009314286	1.57020476047295	1.08452634040003e-16	2.52449744268601e-14
RET	0.726551854502857	1.74987877394286	1.26811730740073	3.8975892014259e-10	6.85975699450958e-09
ELANE	0.135918879028571	7.52657616008571	5.79117596769251	2.19052361466289e-09	3.14876860625646e-08
CGB3	0.0439108010285714	0.575190565714286	3.71139225514764	0.00194572673452475	0.00590179239862572
CLIP3	4.64798524514286	11.6698810571429	1.32811246266804	4.83677113918695e-16	7.6428044978919e-14
AC053503.3	0.490523299028571	1.9770493276	2.01095529815403	1.0409906501819e-08	1.26816913872469e-07
CLDN10	0.401725967348571	1.51441980648	1.91448156016381	4.072323920816e-09	5.45530125234064e-08
PTMAP4	26.7841436514286	12.8997157257143	-1.05403989766491	1.01815940844376e-08	1.24385524119585e-07
AP000926.1	0.137196131085714	0.306761417085714	1.16087724103736	1.82619449134366e-06	1.27117229416745e-05
AP001528.1	0.354280502628571	0.74217895	1.06687501249933	8.7590837092633e-17	2.19901705333591e-14
DLX5	0.456837770508571	1.0637735212	1.21943719171135	4.63959602535527e-08	4.78524557025304e-07
NLGN4X	0.435210793011429	0.905194196091429	1.05651299923512	1.6197443720803e-09	2.42323608616409e-08
AL359314.1	0.152286887542857	0.386950875371429	1.34535869746818	0.00383476411902662	0.010618441244396
RNU5A-8P	0.791691088	0.384283446514286	-1.04276677931768	3.31962229468813e-05	0.000169768919053647
CDC42EP3	2.931300316	6.28693141714286	1.10081524332104	5.02592434392714e-14	3.02225583881485e-12
ANGPTL7	0.190897904771429	0.608275046365714	1.67192255256157	3.84453332816034e-10	6.79506533069884e-09
MYO18B	0.144886298657143	0.32042936956	1.14508521555431	0.000217692907553298	0.000881192233117763
WARS1	84.4979767885714	31.53337564	-1.42203717962444	6.06511787314798e-07	4.76406646291391e-06
SCGB2A1	1.4618113468	3.96412033931429	1.43924362212233	0.000553087888228673	0.0019908956774816
PGM5	2.07811437125714	8.53714389908571	2.03847844033647	7.22655469398657e-11	1.57068730939178e-09
EPHA7	0.527325140354286	1.89000431274857	1.84162484218915	4.77818829378384e-11	1.09227265241639e-09
CLDN11	0.510671104582857	1.10573322542857	1.11453702180131	7.40156012078384e-15	6.51337290628978e-13
BNC2	0.5769559052	1.50539134302857	1.38360561231226	5.34007513544335e-15	4.98284252293438e-13
KCNT2	0.135391882171429	0.304209314	1.16792308446943	3.5335137589375e-16	6.07091316297452e-14
FLNA	112.522746228571	299.073371885714	1.41028279666981	1.72169259774522e-08	1.96889600401418e-07
TNFAIP8L3	0.9119138764	2.02731525737143	1.15260096840269	2.90349814857429e-13	1.36049627533195e-11
HMCN1	0.712284275428571	1.78965544794286	1.32915681401136	1.29098250228898e-17	6.18764664044197e-15
FIBIN	2.627977696	5.51498180234286	1.06940309403181	9.97849836354058e-13	3.80978011594227e-11
BAALC	0.135187307422857	0.450436266457143	1.73636328430473	3.90977630324016e-13	1.74153986445562e-11
COL8A1	5.07540148348571	12.162612164	1.26085925507984	1.83881136311793e-15	2.15170748047443e-13
ASPN	15.8372514965714	36.7930720742857	1.21611215848868	1.10247374101842e-12	4.16515733779525e-11
STON1	1.095717948	3.25619897485714	1.57131238262594	2.02641895711158e-18	1.75471670334206e-15
MIR100HG	1.09652543	3.24971990182857	1.56737610490726	1.08452634040003e-16	2.52449744268601e-14
LINC02106	0.138555039771429	0.420967491085714	1.60324963844253	5.20627813142888e-09	6.80178086838699e-08
GLI3	0.833043826571429	1.909997928	1.19710677007919	7.16809210361599e-14	4.02007403779997e-12
NEXN	5.44063693314286	14.194611212	1.38349587223603	7.03807769661916e-09	8.91517296526691e-08
CMA1	0.2165251052	0.645270978857143	1.57537083231445	2.84010632142934e-07	2.41108320181578e-06
COL26A1	0.216206417485714	0.490680477131429	1.18237452546218	0.0204998621731741	0.0436673936179193
CHODL	0.145239418314286	0.353323414674286	1.28255630226731	0.000331674133899028	0.00127281512964137
DAZL	0.122276939965714	0.414597348217143	1.7615585352256	0.000708312933182145	0.00246006070552336
MXRA8	21.4091810285714	44.98780396	1.07130433578942	6.92309432927325e-15	6.27090952299057e-13
INSYN1	0.232430513845714	0.602914014285714	1.37515278366945	9.4212965708017e-16	1.27470142602947e-13
LMO3	0.337075459234286	0.7105025696	1.075768271332	8.32088545474434e-10	1.34425767406198e-08
PCDH10	0.0689142538057143	0.372067454788571	2.43268988443429	2.04285801600482e-12	7.13498292860317e-11
ARMCX1	2.067708364	4.41102302971429	1.09308057486435	3.77060952967108e-17	1.11816650819616e-14
RHOXF1P1	0.115327411428571	0.428991725485714	1.89521436225475	2.10162762798925e-05	0.000112752185985481
TF	0.87985712864	3.59707984952571	2.0314850025955	1.97683299072557e-07	1.74315603190335e-06
COL21A1	0.245210605377143	0.504625475994286	1.04119166549936	3.03893755960256e-09	4.21981528481567e-08
AC005515.1	0.69696309412	0.174156442594286	-2.00069842019106	2.67530631955995e-05	0.000139823831979319
PPP1R1A	0.477392866845714	1.46907160740571	1.62165580423782	2.65421813639666e-09	3.73835486120461e-08
CASP1	13.2624901874286	6.51626209885714	-1.02523514511453	1.63918889847718e-08	1.88450139533903e-07
TAGLN	53.6590781142857	184.155870114286	1.77903321120677	5.86017063809311e-14	3.43796677434796e-12
INHA	0.212387322605714	1.40871982002857	2.72961514349101	2.66627672960413e-07	2.28380453857976e-06
GLRB	0.363114589028571	0.865450684057143	1.25302671774689	9.2401679375255e-17	2.27308131263127e-14
CDO1	0.395806256222857	1.0653895342	1.42851469252579	1.76200567265271e-15	2.08436605473147e-13
LPP	13.5124060685714	27.0664371314286	1.00222040294868	1.74044487268003e-09	2.584166708078e-08
RBM24	0.305834697074286	0.857005573257143	1.48655249612686	2.48306492842706e-11	6.10140630767185e-10
PTGFR	0.427893279542857	1.0833535032	1.34018115235378	7.39765754873799e-12	2.12111908099444e-10
FXYD1	0.287973266902857	0.649182827862857	1.1726899485221	6.92753495151742e-11	1.51176690151662e-09
AC037198.2	0.393030781428571	0.977380180685714	1.3142775438529	6.66209351295082e-12	1.94367925024743e-10
ZNF423	0.883868448457143	1.98070588971429	1.16411110820308	5.20728614053984e-15	4.87997101170591e-13
DMD	0.923486826057143	2.50523813485714	1.43978445920441	6.57223901111128e-12	1.92264635287212e-10
ZNF385D	0.160963916337143	0.4005589632	1.31527731407605	2.9494450413491e-13	1.37310938183065e-11
RGS7	0.304040221034286	0.608823593028571	1.0017620786964	0.000105733931952467	0.000467796476375844
AC104083.1	4.84036057714286	9.96022882971429	1.04106436421956	4.22712924682806e-13	1.85993686860435e-11
ABCA8	0.596001485262857	1.45108431968571	1.28374352297514	2.64222008372467e-13	1.24888166752122e-11
PAH	0.221721912702857	0.54844991052	1.30660850816922	0.00977885715897986	0.0236132403544446
SLC7A2	2.04683676125714	10.5278607228571	2.36274435368373	2.49564187670051e-14	1.77133296219058e-12
SLC2A4	0.946387753771429	3.09115618211429	1.70764323839906	1.74436291721216e-06	1.21970182273284e-05
SERPIND1	0.339733757251429	1.36071691742857	2.00189047864179	0.00147399584604483	0.00464943349485334
PSD	1.02142038537143	3.51950138794286	1.78479429740699	6.32940964804678e-05	0.000298516470720951
INA	0.169275781085714	0.449465996022857	1.40883639770746	2.08854567247374e-09	3.02022957366142e-08
LIMS2	2.45760110571429	6.47439126342857	1.39749378353676	3.51645219400728e-14	2.31380416704771e-12
AC079466.1	0.542130034114286	0.0527932910342857	-3.36021242592186	0.0129079505545633	0.0298342721116482
CFL2	3.292090904	8.05219314514286	1.29037760487012	3.56874409718992e-10	6.39537849469929e-09
FASLG	1.07538313062286	0.530342595142857	-1.01985421541893	3.42335323617428e-06	2.22816448757369e-05
DPYSL3	14.262502412	39.8600417714286	1.48271609155853	2.54081997087725e-15	2.77796316815913e-13
GNAO1	1.03683916754286	3.09739772988571	1.57886452465517	1.30945378192589e-10	2.61022610231415e-09
SCG2	1.1955941704	3.49696594845714	1.54837598022217	8.10719973621125e-13	3.2026397790055e-11
CCDC8	1.27399594211429	3.15480726714286	1.30819118868031	1.92736833234547e-13	9.46114958245232e-12
PDK4	10.2720771771429	26.9600554628571	1.39209551746227	2.45510302791403e-14	1.74829178777246e-12
FAM167A	1.29803888542857	3.46579628342857	1.416853253711	0.00120205280469632	0.00389960124622598
AARD	0.2005814788	0.521263206594286	1.37782363358987	7.12474730623625e-11	1.5501158762352e-09
HCG22	0.158079886068571	0.32417292228	1.03610977729254	0.00632172435764517	0.0162706799303653
CASQ1	0.143446048382857	0.457032577342857	1.67178877880388	3.56559066626461e-06	2.30523832233639e-05
PDE7B	0.614036605142857	1.5183252656	1.30608431944907	7.45249142396061e-12	2.12558016266007e-10
LINC01638	0.186090217371429	0.467674003085714	1.32950101895874	8.05187508012484e-12	2.27258137854684e-10
COL14A1	5.87240495085714	14.3288320474286	1.2868976568949	3.27610409298139e-15	3.34533497192741e-13
KL	0.340513371485714	0.836464575485714	1.29659299103519	2.02098914990814e-13	9.85368763901158e-12
UGT2B4	0.0675283532114286	0.370241478617143	2.45490125060434	0.00245722729445357	0.0072039621438693
CRISPLD2	7.75426778857143	15.7343081257143	1.02085127776717	1.39233501072008e-13	7.04235240936175e-12
AC090753.1	0.159954893257143	0.359066976514286	1.16658784674839	0.0221411018654869	0.0465711788946813
UPK1B	2.30783892150286	5.53287139572571	1.26148585783648	0.00129398401644328	0.00415435978425806
PKIA	0.734547879714286	1.54231593302857	1.07016988436411	1.33480299487277e-12	4.9479135672955e-11
MXRA7	5.85757064628571	11.8507028	1.01659826577883	1.06280257803175e-15	1.42021914871798e-13
ELOVL2	0.292988227485714	0.758931601314286	1.37312717154861	3.01130294007444e-06	1.98685419221979e-05
HOXA4	1.17817942211429	2.68615979942857	1.18898587266756	3.31757081693202e-13	1.51836729481912e-11
IGF1	0.336950852297143	0.824669720491429	1.29127826188435	1.24583056256829e-09	1.92778699202847e-08
TMEM47	5.27571868	11.76025508	1.15647981043204	2.84948815851489e-17	9.7260357709829e-15
PLIN1	0.506616693542857	1.24865433470286	1.30140762934425	0.000579023425420945	0.00207219544866362
APCDD1L	0.269988386485714	0.550004519142857	1.0265461213936	1.12460482207847e-08	1.35635590942474e-07
PHYHIP	0.362657556285714	0.741489067714286	1.03181751315983	1.1715411463086e-10	2.38809065304036e-09
SLIT2	0.768237220971429	2.21681448908571	1.52886427638789	6.44165740536795e-16	9.42222969671658e-14
AC007743.1	0.141862476902857	0.329656787885714	1.21647174564324	1.60130304842552e-14	1.22491195732564e-12
SNORD116-4	0.508357868	1.36305675885714	1.42292926662579	8.96933903202882e-09	1.10953286494491e-07
TPM2	33.8201987828571	109.160180805714	1.69048964478802	2.05899813395228e-12	7.16610797488729e-11
AL139384.2	0.187212962617143	0.433651913885714	1.21185714624189	2.57476919730122e-08	2.82370058809466e-07
FBN1	6.64097489371429	13.8562067257143	1.06106540986286	2.34152013483451e-12	7.89551836119898e-11
CHRDL2	8.80701945474286	20.6513759070857	1.2295121471201	8.39001852606689e-09	1.0444342786216e-07
FHL5	0.712263388457143	1.51030231428571	1.08435461958466	1.42291427731241e-15	1.78053458238492e-13
CSDC2	0.504913622	1.22316014685714	1.27650480121179	9.82494630526031e-15	8.47372261419423e-13
ADAM33	0.843143337788571	2.41197184057143	1.51636324293554	8.04561178275013e-15	6.99483549690662e-13
VSTM2L	2.5001798136	7.19003490051429	1.52396691590891	1.53165047633868e-13	7.69307877303474e-12
CSPG4	4.98106226742857	10.7681261057143	1.11224185946088	1.72169259774522e-08	1.96889600401418e-07
ATP1B2	0.742512235942857	1.84686778457143	1.31459388335722	4.2012292199656e-17	1.21264280205087e-14
PCDHB4	0.518296942057143	1.07639604457143	1.05435820764962	1.8613136230013e-16	3.44390746245574e-14
ADCYAP1	0.19075855908	0.553317300074286	1.53635924163568	3.18613229555351e-08	3.4315120365245e-07
RIMS4	0.193207927034286	0.55266545964	1.51625216312073	5.52905499421645e-09	7.18445273198066e-08
LMO1	0.171003705125714	0.68453411452	2.00109485736327	1.77310226866787e-07	1.58631306622901e-06
LHFPL6	8.93715634857143	18.2434140285714	1.02948796877854	7.85999279076821e-16	1.11942844693783e-13
KLHL30	0.17730132336	0.3916411068	1.14332889429736	4.06539779081169e-13	1.80344387912843e-11
CACNA2D2	0.456333854971429	1.09199351908571	1.25880269894759	1.63974280254366e-12	5.93597862700086e-11
GPA33	19.7379698953143	9.09704354485714	-1.11750394822737	8.45013352147662e-06	5.01311292060635e-05
AC096751.2	0.357929124342857	0.172463659714286	-1.05338153948807	3.01198828460482e-05	0.000155616998532518
GPR142	0.13085541508	0.329458673748571	1.3321238820294	3.2373944526882e-07	2.71009725877008e-06
TENM3	0.506686036428571	1.15012026332571	1.18262074989266	4.32209732042039e-09	5.73313497502822e-08
GXYLT2	1.56771908628571	3.79966254914286	1.27720422593821	1.40316050329422e-14	1.1208715341444e-12
AC120049.1	0.275558311388571	0.564630279262857	1.03494885545905	2.48737588439799e-17	9.28391605955995e-15
LDB3	0.604620421085714	2.53498472554286	2.06787544234883	3.15848797337094e-09	4.36342997112534e-08
TUB	0.392538927142857	0.92373042	1.23463614956438	1.1636810455759e-18	1.04964030310946e-15
KANK2	8.70315756571429	18.7545619714286	1.10763074725783	1.79630151952539e-12	6.44881182333095e-11
PEBP4	0.128648445188571	0.332353346262857	1.36928385844146	4.37371942145963e-09	5.79248232439215e-08
SNHG14	0.264898773257143	0.607534972057143	1.19752629558133	6.78835888050667e-13	2.7416864374106e-11
MAPK4	0.220361968137143	0.796263430988571	1.85337054892503	4.94040453792307e-12	1.502105020182e-10
RNASE3	0.0761547882857143	0.447363892914286	2.55444216492411	0.0041711319584808	0.0114025337337028
MFAP4	36.970228124	98.3357314685714	1.41135178672139	2.83893595218785e-16	4.99652727585062e-14
PNCK	0.448230455537143	1.47266062532	1.71611241669051	7.88039717020314e-09	9.86677116081964e-08
NEURL1	0.945919011085714	1.97758030245714	1.06394770712923	2.01459354724551e-05	0.000108487365947191
LYVE1	0.903259969428571	2.07466080422857	1.19966230481706	8.65942922005021e-10	1.39168020605529e-08
CYP1B1	3.37992162410857	8.87218218342857	1.39229919772112	3.60605221568824e-11	8.49443072526866e-10
NUPR2	0.860823939028571	2.01374282862857	1.22608934709257	0.000177770271212848	0.000737659733796384
CASP1P2	0.330711676422857	0.150021786891429	-1.14040195249341	0.00129564762025826	0.00415836615023733
DCLK2	0.6651977156	1.57195688857143	1.24070653246796	3.24050579081789e-13	1.48939425391987e-11
CHRM2	0.302486453125714	1.47557950994857	2.28633922310913	6.76026314056251e-07	5.26614524889878e-06
PYGM	0.362113913314286	1.205455574	1.73506296775744	2.60244816377333e-12	8.6540396081974e-11
WNT9A	0.8407085664	2.0506895764	1.28643144142626	1.01815940844376e-08	1.24385524119585e-07
DAAM2	2.060009164	4.72661451828571	1.19815645439989	6.23446073447322e-13	2.54168749491292e-11
PABPC4L	0.2233729116	0.523756459028571	1.22944188939876	4.29533924074582e-19	5.21542746647191e-16
APBB1	1.89645284514286	4.003784536	1.07806083770567	5.8130536122861e-14	3.41959197279265e-12
RGS4	1.00127538211429	2.536791844	1.3411663290708	1.44749146779495e-15	1.80087903993248e-13
AC084871.2	0.127940045257143	0.275722398228571	1.10774857030832	0.000279331882220387	0.00109478538272414
PRIMA1	1.00956358924571	3.63958849859429	1.85004356039602	1.4938323993705e-10	2.94003493242192e-09
NTM	0.772958370691429	1.57983777554286	1.03131380198853	1.0857041127405e-12	4.11616858714647e-11
PTX3	0.392905802914286	0.796591595028571	1.01965678222333	8.71714418764415e-10	1.39887870551609e-08
DES	134.255648791829	670.271011218286	2.31976174885469	2.88647229516682e-07	2.44278155769239e-06
JAM3	3.389161788	7.29497149714286	1.10597383304535	1.24163765091108e-19	2.93275838187836e-16
MYOC	0.700659874262857	2.55789930014857	1.86817328631824	1.26389126388037e-06	9.13546513538639e-06
PIANP	0.231619626285714	0.6093547236	1.39552480333263	8.56878334576249e-16	1.18150969343354e-13
TUBA1A	22.4746340171429	47.6528652285714	1.08426533910638	7.58312617586522e-14	4.1877427412023e-12
CHGB	1.29924568010857	17.7561825953257	3.7725752824987	1.35003348080906e-06	9.68694888715762e-06
CACNA2D1	1.44800003257143	3.33103223085714	1.20190767863253	5.13536245573593e-13	2.18839225279078e-11
HSPB2	0.242890632857143	0.5281511608	1.1206440456384	1.24548466152187e-13	6.38915923047996e-12
GHR	0.379233146571429	1.04974677485714	1.46888438330775	2.47711226993992e-21	1.34061316049148e-17
SP6	4.42156082914286	2.09743373805714	-1.07593050291475	5.0606521581946e-07	4.04403831379095e-06
KLHL32	0.199005636045714	0.512536762091429	1.36484619676977	0.000189311683915368	0.000778537107408793
LRRC17	0.692058351028571	1.63455061011429	1.23992845833924	3.14763049680347e-17	1.01467931653185e-14
BNC2-AS1	0.221747867942857	0.463088151657143	1.06236661204042	2.670326626339e-09	3.75859758172865e-08
PGR	0.116575798777143	0.375985754914286	1.68940968806089	2.77313098356052e-17	9.7260357709829e-15
AOC3	6.93270623828571	19.1834296977143	1.46837013959449	2.60244816377333e-12	8.6540396081974e-11
BMP3	0.539982740074286	1.51008523885143	1.48364478772513	4.27118323015871e-10	7.43866247517906e-09
ZBTB16	0.430908984982857	1.26638947277143	1.55526608197565	2.37026638778407e-10	4.45412558704423e-09
RETN	0.367274133542857	0.885963247085714	1.27038955865903	0.0191315973873845	0.0412716313146088
MAPK10	0.31808990168	0.753438388857143	1.24405497098476	5.70255117034802e-17	1.58267727866274e-14
DDR2	3.21938302971429	8.52740301314286	1.40532220807441	3.00847829509139e-17	1.00196212510982e-14
NEFL	0.155448610491429	0.313642544394286	1.01268354779425	1.20865474617294e-06	8.76841754194095e-06
ITIH5	1.41860471817143	2.99702199028571	1.07905701848303	1.1715411463086e-10	2.38809065304036e-09
TUSC3	1.78864822971429	3.79911794457143	1.08679481852518	1.03736922880287e-16	2.46779879836533e-14
SVIL2P	0.345272312862857	0.731119173542857	1.08237193668531	0.000483279685410985	0.00177112555100339
VGLL3	0.860652156988571	1.86803066822857	1.11801596273228	8.26573095785468e-10	1.33734337649954e-08
ISLR	23.5921895262857	47.556866916	1.0113443549706	5.10651567763302e-12	1.54609582362797e-10
AC078993.1	0.261389387908571	0.566843948457143	1.11675104674335	1.12448322463746e-07	1.05792320064979e-06
MIR4269	0.257240910857143	0.669216886285714	1.37935374622474	7.16168501658368e-05	0.000333196125594248
TUBB4A	0.377980379542857	0.960412115257143	1.34534225475233	1.32952173471007e-05	7.51082633429113e-05
LRRN4CL	1.04832762211429	2.30447928211429	1.13635114081986	8.89158136636102e-15	7.69939813675934e-13
AKAP12	4.41281787942857	10.7436160411429	1.28370753883178	1.35162259204095e-15	1.70115848095945e-13
DIXDC1	2.14737396685714	5.03511586628571	1.22945151784918	9.93147470015598e-12	2.7283827957992e-10
KHSRPP1	1.01783144582857	0.279264457942857	-1.86579479081838	0.00110358716615566	0.00362031443748109
TRIM50	0.123459864914286	0.681698676405714	2.46509206396693	3.80636137105272e-07	3.13427580679153e-06
KLHL4	0.13099727464	0.328664500491429	1.32707884011432	2.92638302602075e-13	1.36530904627796e-11
LBP	0.862505049462857	2.52034074637714	1.5470139891163	0.00135753807072545	0.00433202265787896
EVC	1.89989957314286	3.95107822514286	1.05632324858942	2.24345113819141e-14	1.62973926978415e-12
TPTEP1	0.305926675542857	0.719945576171429	1.23470194163034	1.12281153105775e-13	5.81498182400435e-12
PLPP7	0.582480681828571	1.33242125685714	1.1937681672271	2.33733326812018e-14	1.68101629861348e-12
GAS1	3.36275987371429	8.59099156971429	1.3531788931183	2.37026638778407e-10	4.45412558704423e-09
AL583785.1	0.452474411771429	0.932606201542857	1.04343181564011	1.08909815093783e-08	1.31787572786485e-07
LINC01088	0.10542758396	0.324816796371429	1.62337385508723	9.47921161239531e-05	0.000424857086925743
GEM	11.3723920977143	24.0198127314286	1.07868915695618	1.93533995816123e-15	2.2285233730997e-13
FBLN1	17.9873618314286	39.8682426725714	1.14825641002655	3.21501185182022e-14	2.16817995539577e-12
KLHL41	0.117810417742857	0.288607061845714	1.29263948167763	3.18862588760054e-12	1.03335823592733e-10
KCNG1	0.336380414594286	0.697605268628571	1.05231722744279	1.2809815989285e-08	1.52032289767567e-07
PRTG	0.163566975137143	0.328610673942857	1.00649785125559	4.59753171170858e-14	2.81947213867046e-12
SPEG	0.772636568	2.48891829782857	1.68765700724919	1.84636157285805e-11	4.707895798496e-10
ADAMTSL3	0.4532674872	1.1911791876	1.39395586656596	1.36879240966604e-14	1.09746733646113e-12
ADCY5	1.42307083262857	4.6107377612	1.69599014077077	4.39515773750482e-13	1.92214898386877e-11
CST5	0.148881427657143	0.321345479885714	1.10996138436024	1.30558160996935e-09	2.00733172532788e-08
ANK2	0.524205797674286	1.45520215308571	1.47301436772486	2.80607577339101e-12	9.24595560766645e-11
AL139220.2	0.176890339714286	0.401447546971429	1.18235623578816	1.86354457644083e-10	3.58277202404894e-09
PRICKLE1	0.519632112228571	1.0612741568	1.03023489855146	4.5235955208704e-14	2.78993720329921e-12
NPY	0.527876633257143	1.1447280576	1.11673220051634	3.16577394766439e-07	2.65836595884557e-06
COL24A1	0.170005047251429	0.357939640514286	1.07413874690383	3.74229503172182e-10	6.65133028298144e-09
CACNA1C	0.883096155257143	2.38614655542857	1.43404021676248	6.89413326164998e-13	2.77405570349812e-11
AP007216.2	0.141038342685714	0.2832905116	1.0061948545318	1.01130163377921e-08	1.23823029809048e-07
DIO1	0.242877831451429	0.4936087412	1.02313712831893	0.000277263256627402	0.00108833997814506
LONRF2	0.303925811754286	0.732593148017143	1.26929300250878	1.34592397852406e-08	1.58350881995048e-07
LINC02532	0.603153730171429	2.96427635590857	2.29708229036336	2.23054821951222e-06	1.51845869868843e-05
PLA2G1B	0.334171862628571	1.84802669097143	2.46732342541913	0.0105685057715412	0.0252079123999916
AC009549.1	0.154607837205714	0.434113819074286	1.48945989581477	2.13824241552065e-10	4.06794544500403e-09
RNY4P36	0.264306315085714	0.5751354	1.12169074359837	2.07726724450886e-07	1.81912141218155e-06
NUDT10	0.132239648325714	0.375339481868571	1.50504126186001	1.51409175245304e-16	3.04491094951623e-14
AC093627.6	0.165941542628571	0.400504048914286	1.27114172476033	5.63759158354428e-09	7.30356568525234e-08
LINC00973	0.2255145696	0.718079978971429	1.6709238955268	0.000218229740788466	0.000883200117515183
PDZRN3	2.69600527885714	7.11789012171429	1.40062634089304	7.78162830039933e-15	6.82010888449574e-13
AC068987.3	0.214087714171429	0.437058606342857	1.02962474117171	2.23907569508619e-08	2.49467373377385e-07
NKX6-1	0.256437665451429	0.576567068371429	1.16888025722253	0.000938032575147121	0.00314439906887347
AC093063.1	0.3357238372	0.0710772048	-2.23981612368296	0.000143318473929959	0.000609899414907756
NNAT	1.54108419314286	6.11489358057143	1.9883817093805	6.27312830045061e-05	0.000296184692362388
IGFBP5	61.8034668457143	123.620533914286	1.00015872810801	1.58526739017696e-11	4.09521103371728e-10
AL035409.1	0.188940800457143	0.4196883828	1.1513842538327	4.1973428143492e-08	4.3768823335757e-07
SNORD114-3	0.336806931428571	0.758970910285714	1.17212276219322	2.06372163934217e-07	1.80872251208418e-06
PGC	569.195441887166	1542.05879115771	1.43786175527328	0.0148754176677904	0.0334621818090063
P4HA3	0.626960574742857	1.29078751565714	1.04180489965	5.33876102928748e-13	2.26614703454932e-11
MOXD1	2.06005654771429	5.10459092565714	1.30911141095141	1.31730804403917e-15	1.66766576241871e-13
KCNH6	0.216992310142857	0.573402595045714	1.40190451699949	0.00100118963964292	0.00332860587837611
MEDAG	2.47223567657143	6.11540439085714	1.30663162146466	4.10038700887434e-11	9.50376637774215e-10
PDGFRL	1.086001864	2.90768603828571	1.42084492116128	8.0663352981539e-16	1.14130736297017e-13
PHLDB2	1.65342306114286	3.60484298914286	1.12448050942702	5.65584596953135e-16	8.56208066772131e-14
PRDM5	0.255357803485714	0.523733012057143	1.036311396853	1.19983190355022e-17	5.90317296546708e-15
AIM2	4.15483307537143	1.69101311668571	-1.29690266607732	0.00622923246625486	0.0160536219558911
CHRDL1	1.76866766976571	5.30736678380571	1.58533326151996	1.76711766391326e-14	1.33291160935172e-12
SFRP2	43.5841397393143	119.534545321257	1.45555247622582	3.79337635307686e-10	6.72555375032005e-09
C7	5.30364180140571	19.4805831443429	1.87698161785077	1.49659286290348e-12	5.47267606353624e-11
BEND5	0.442521513188571	1.03035952891429	1.21932833397875	2.74242132567683e-15	2.9245289092735e-13
NGF	0.285155103314286	0.642783658742857	1.17258640005099	2.62195735263957e-12	8.70554183588058e-11
FXYD6	1.98863820514286	4.90145542971429	1.30142937506714	2.76577129369615e-15	2.93497141989874e-13
PCP4L1	1.00676408109143	2.14263576636	1.08966097176513	2.75198767749869e-08	3.00300764882783e-07
TNFRSF18	4.04568744285714	1.94863526754286	-1.05392078420087	0.000120618928428362	0.00052422376282216
ENOX1	0.651070210914286	1.45460031645714	1.15973775925522	1.08545697048474e-14	9.14317995994306e-13
SPARCL1	40.8827334171429	125.016132628571	1.6125507154608	1.40171164604646e-17	6.36479675757247e-15
HPR	0.113130630097143	0.30797612	1.44482889924624	0.000145331695575315	0.000616769367930684
GRIK5	0.459070042857143	1.33996881045714	1.54541322492957	3.08057471514632e-11	7.40158506475999e-10
DOK6	0.187145564	0.399067976114286	1.09247366022793	1.314817745105e-17	6.18764664044197e-15
FABP4	2.35026536588571	6.82143112091429	1.53725078607805	1.12111946542711e-09	1.75615008593098e-08
CCL26	2.4499123632	5.51668472622857	1.17107139112367	0.0173906270057841	0.0381740481997327
ACKR1	5.6680263336	13.3026212530857	1.23079218758032	3.03670174267771e-11	7.31240481929778e-10
SLC34A2	3.51912861744571	7.19418534540571	1.031613085621	0.000711118859228259	0.002467826397014
AC007991.4	1.24957857034286	0.245982002171429	-2.34481695079651	6.99524840803676e-06	4.23589195908195e-05
NKX3-2	0.621540668411429	1.71632353597714	1.4654008366964	5.90122662606423e-07	4.64730375495218e-06
F2	0.246662022297143	1.23058822341714	2.31874058024021	0.00017975129873363	0.000744880573312715
TFAP2A-AS1	0.756908461782857	0.353471941748571	-1.09852313571005	1.85979288927505e-11	4.73099840975632e-10
SLC7A10	0.259673076182857	0.668008643005714	1.36317033099943	1.37578046296722e-05	7.74184961328682e-05
ATOH8	0.504778812285714	1.01677180737143	1.01027267290279	9.62631548596159e-09	1.18403680477328e-07
AL359853.1	0.165702496914286	0.411073665657143	1.31080161023356	0.000418517892504584	0.00156289034620308
BTN1A1	0.401606124771429	0.197288450131429	-1.02547477279596	0.0218004740261184	0.0459585006086466
LINC01081	0.157784691371429	0.378508490685714	1.26236842444862	4.15894309760171e-10	7.25485899894293e-09
AC005180.2	0.2980204628	0.8758155852	1.55521572988753	2.70005438746245e-11	6.56750307638057e-10
KCNF1	0.466293019777143	1.0551191132	1.17809713669226	2.01079440745885e-07	1.77025331204467e-06
ZFHX4	0.420978888245714	1.02464419	1.28330322737838	1.63163653887093e-15	1.98436335918415e-13
HAND2-AS1	0.329332605297143	1.63733494769714	2.31373222551824	7.52960223277104e-10	1.22563674537145e-08
UBE2QL1	0.234985806834286	0.507336410645714	1.11036908338101	9.97849975740766e-11	2.08307196478651e-09
SYP	0.664970426742857	1.35118294605714	1.02286093828771	0.00152588309640287	0.0047824406067655
GPR17	0.208667718434286	0.463277321405714	1.15066863232863	4.39743460311794e-08	4.56794002717033e-07
ADCY2	0.13189713312	0.36993043972	1.48784081057788	7.70598556404962e-14	4.2447627351284e-12
DCLK1	0.312169888954286	1.01518875508571	1.70134470335987	1.41480412656405e-14	1.12601763720068e-12
TNS1	13.2177071257143	39.5061174685714	1.57960413556298	2.26192590663902e-14	1.637664616285e-12
AF124730.1	0.617697441142857	0.282652873142857	-1.12786899229074	0.000118567937772936	0.00051651059091207
GPR25	1.92541435342857	0.851184228857143	-1.17762562511873	2.17321316058377e-06	1.48596710361079e-05
SST	8.30268444714286	55.1078662791429	2.73060849536906	9.56733778507228e-05	0.000428274872562541
TNNT3	0.0939236840114286	0.317211725834286	1.75588519956253	0.00663587491257121	0.016978302813774
SCN3B	0.146595336817143	0.320315357857143	1.12765375908579	3.15367882075873e-16	5.4616671289428e-14
TMOD1	0.986490811771429	3.00302414891429	1.6060385576351	3.42313003457384e-13	1.56008250502009e-11
ECEL1	0.738554762268571	1.81686801457143	1.29867681670535	2.72728803344748e-05	0.000142026296242653
TMEM130	0.426414055754286	0.856200641828571	1.00569392302398	2.69935057065083e-10	4.9732375449744e-09
BARX1	9.34561431617143	29.4487696842286	1.65584595713992	3.66692986368047e-10	6.54424548136478e-09
FHL1	9.78791458285714	32.4375153771429	1.7285899009082	1.67757921481001e-12	6.05270580703452e-11
PLPPR4	0.642442216971429	1.43593737428571	1.16035422482077	4.94521837640617e-14	2.99033763721902e-12
THBS4	6.40174686771429	21.6868231192571	1.76028119221733	6.1483431236813e-12	1.82327851974593e-10
EFNB3	0.387743033422857	0.938291894457143	1.27493594186002	8.76477795627228e-12	2.44195512480544e-10
UCN3	0.419130632045714	7.13862990042857	4.09017533853327	3.76495357873934e-06	2.4235419290083e-05
SYT4	0.0495815215942857	0.525350304297143	3.40540528295893	8.3053421163691e-07	6.29959279085202e-06
MRGPRF	4.74532992857143	15.0435870891429	1.6645683113607	8.57332120290437e-12	2.4009735756853e-10
SLC5A5	1.94892304341714	4.07376578050857	1.06368591110685	0.0135412303239854	0.0310070547490708
IRS4	0.0438510338	0.544799770394286	3.63504333521673	0.000304488502523208	0.00117830983085367
NTSR1	1.15871481714286	2.51901269373714	1.12033285810699	2.81112978384467e-05	0.00014607618233478
AC112484.3	1.41923071502857	0.581189564857143	-1.28802843291974	0.00152033968821477	0.0047685329053714
ITGA8	1.60140147	4.097886764	1.35554508359612	4.05703874742456e-07	3.31672110287941e-06
VSTM4	1.14635186091429	2.51920630342857	1.13591933995387	1.57510474900438e-14	1.20914424136336e-12
SHISA2	1.38850968262857	4.287303524	1.62653332015232	1.1681878479445e-15	1.52736860664378e-13
CNKSR2	0.120162916297143	0.460390660205714	1.93786683437004	5.40887019122642e-11	1.22352373980846e-09
MPZ	0.712013344857143	3.13686167342857	2.13934572572299	0.000430738466901043	0.00160409880121689
CILP	1.48769539036	4.50283869902857	1.59775563730662	7.31596013672367e-08	7.14048264381398e-07
ACTA2	71.5505427028571	217.265681714286	1.60242569626905	5.65584596953135e-16	8.56208066772131e-14
NACAD	0.501271112857143	1.17320654074286	1.22679401708612	1.2405427129648e-15	1.59852789584893e-13
GALNT15	0.503727197257143	1.31057606514286	1.37948655710007	2.92638302602075e-13	1.36530904627796e-11
MPDZ	0.915443902857143	2.2756547	1.3137382772019	3.45044556968294e-18	2.33422642789051e-15
AC120498.10	0.1344454484	0.278453714514286	1.05041662387276	4.71538622641476e-07	3.79192722991927e-06
EFEMP1	11.4896211542857	28.2228108228571	1.29653044989157	3.71867625688335e-15	3.72693998189865e-13
LEFTY2	0.191995332737143	0.45122345856	1.23277083311485	2.97224271541087e-09	4.14048328849514e-08
SPINK4	53.6112643499429	171.041324263657	1.67373686343316	0.00125656999996172	0.00405646530973692
NOS2	10.7511133033714	4.6383812396	-1.21279275354459	0.000294813725809752	0.00114518706914221
SVEP1	1.03800087457143	2.54311707714286	1.29279022147244	6.20972912064444e-15	5.69611084761487e-13
INMT	1.603390498	3.97335821542857	1.30923303480286	7.52758584310861e-16	1.07918661146765e-13
FAM124A	0.8143301304	1.65877911771429	1.02643610198733	1.09706037820817e-08	1.32676888644975e-07
FAP	1.51506839331429	3.03908316582857	1.00425323397573	3.69188544865275e-10	6.57252764740417e-09
ADAMTS16	0.236357973622857	0.526817716577143	1.15633032805219	2.19597670149079e-06	1.49869179173621e-05
SMYD1	0.408417580394286	2.82040725538857	2.78778662330524	0.000100052459916622	0.000445757491721554
TACR1	0.142989782434286	0.409387997502857	1.51755674525347	7.00149934728732e-13	2.80164537424275e-11
SYPL2	0.330111462451429	0.760878519314286	1.20471289956799	1.91934259528943e-14	1.42783259459882e-12
LINC00702	0.255821773885714	1.17337670778286	2.19745529168406	1.07198256937156e-15	1.42369807740831e-13
NKAPL	0.151227257365714	0.312242988628571	1.04595098076427	1.19662408816867e-08	1.43199340529124e-07
LRRN1	1.27129679111429	3.1316541388	1.30062401495314	2.07309605731987e-11	5.21841668010006e-10
PDZRN4	0.28421063824	1.32904666217714	2.22535929584293	2.97184887217693e-11	7.20432075978569e-10
WASF3	1.16996740502857	2.55370203371429	1.12612186373542	2.44754090919497e-11	6.04154681895698e-10
EPHA3	1.3309059756	3.33653450685714	1.32594177156324	4.71066919904176e-14	2.87257934706637e-12
AGT	15.3590261371429	35.3520153388571	1.20270571953352	9.29907400473544e-08	8.86812132398735e-07
ZCCHC24	4.94714054628571	12.266689576	1.31007916836752	1.2837979291144e-16	2.77916575694685e-14
ZNF667-AS1	0.836030758342857	1.76711871142857	1.07977103397683	2.00021531177699e-17	7.87284746715423e-15
CD109	1.82677228685714	3.755745808	1.03980261497987	3.14048166906659e-13	1.44957669876234e-11
ECRG4	2.49613567209143	9.11921819382857	1.86921379405788	1.85774297503319e-09	2.73768034271052e-08
AC053503.5	0.214965852222857	1.11969075082857	2.38092091906737	5.96157183418268e-07	4.69124344116273e-06
ARHGEF25	1.80591558211429	4.49361785371429	1.31514698472492	6.25087132917557e-14	3.63760383155894e-12
CHRNB2	0.219462679857143	0.561595102702857	1.35555472796754	3.34471663211046e-05	0.000170810157235025
LGALS12	0.116936670434286	0.325140823217143	1.47533728687696	2.74954112018392e-09	3.86256107525902e-08
PYGO1	0.603458231142857	1.25090350062857	1.05164467668232	1.37812903978656e-16	2.89209053999588e-14
AC010478.1	0.235393888114286	0.584569282857143	1.31229716037995	9.01572343869472e-11	1.90598028321156e-09
FERMT2	4.10097843257143	10.6272850857143	1.37373302229707	2.95722410320548e-19	5.21542746647191e-16
AC005165.1	0.150182204422857	0.562694589685714	1.90563821857566	1.03703047924754e-10	2.15861882834142e-09
ISLR2	0.362258977074286	0.766598289257143	1.08144933722935	7.45249142396061e-12	2.12558016266007e-10
MEOX2	0.716927306622857	1.97374173862857	1.46103447917723	2.05899087421953e-12	7.16610797488729e-11
MMP16	0.217237174	0.550173451542857	1.34061552377931	3.51395579939748e-19	5.21542746647191e-16
C3orf70	1.56920009594286	3.96399202171429	1.33692473009412	7.56335667851568e-12	2.15436243916457e-10
TGFB3	2.146558052	4.396683764	1.03439057907476	3.55486658630776e-11	8.40128295419109e-10
PABPC5	0.1453670032	0.349347173257143	1.2649616371216	1.52180229926109e-17	6.45960317145178e-15
LGI2	1.21605990268571	2.61806965891429	1.10628918635958	1.53980783726156e-11	3.99206707317823e-10
TWIST2	1.33296969302857	3.20897740297143	1.26746965139668	3.2127032360638e-12	1.03649179812681e-10
CNN1	35.124291128	173.722403954286	2.3062428073875	5.48698867212884e-11	1.23731594556505e-09
TCEAL7	0.880583921542857	2.20999567885714	1.32751114109468	3.60053645593297e-21	1.55888826396074e-17
BATF2	13.1642924114286	5.34984808228571	-1.29906014823352	1.67757921481001e-12	6.05270580703452e-11
RSPO1	0.209509637851429	0.569078267354286	1.44161047291498	2.99806188891896e-10	5.44937395225169e-09
AL354811.1	0.174999406285714	0.363805508	1.05581735801108	2.48925936944575e-10	4.63747735195883e-09
PCSK1N	15.2258818840229	35.3592798738286	1.21556310160111	1.47712607887583e-07	1.34752740646877e-06
GNG4	1.82703024141714	3.67399051903429	1.0078473895108	0.00229401096542455	0.00678889260143687
NXPE2	0.149703020222857	0.624918312194286	2.06156428878408	3.31180943096698e-05	0.000169409382234341
MAP1B	3.62729067085714	9.78171273714286	1.43119473770585	1.49426750507184e-17	6.45960317145178e-15
COLEC12	1.05511298817143	2.34269411394286	1.15077109339289	1.83801179536808e-13	9.08431035299731e-12
PAPPA2	0.131935278028571	0.75451638208	2.51572184811605	3.61403111260649e-09	4.89595299191619e-08
MAB21L2	0.129453986657143	0.767035578382857	2.56685410256045	6.95123190117707e-07	5.39942170787824e-06
ANTXR1	13.4473631657143	29.0169195371429	1.10957106091188	5.91076574947163e-17	1.59945321180702e-14
BANCR	5.32408728657143	0.490893975485714	-3.43905085753286	0.00221386815587423	0.0065877412836241
NFASC	0.8586518224	2.14943010651429	1.32380904684261	1.11576779076382e-10	2.29384056357599e-09
FAM13C	0.384954367314286	0.868415380742857	1.17369784000467	1.74490319193722e-17	7.12710647152018e-15
ZFPM2	0.433300371028571	1.13524591634286	1.3895654700909	3.75739481864955e-19	5.21542746647191e-16
CDON	0.708432620571429	1.58015118354286	1.15736004797136	1.40231985402953e-09	2.14086179125749e-08
SALL2	0.678962635028571	1.71265645982857	1.33483170484455	1.33525289627428e-14	1.07856547382633e-12
GRP	0.438126661771429	1.41903335422857	1.69548858394404	9.29363829016193e-10	1.48369234296036e-08
MAMDC2	0.788524577491429	2.33830176931429	1.56823350062318	1.55468363966754e-12	5.65643553470973e-11
GALNT16	0.293910474171429	0.690383011771429	1.23202019097131	1.40804824891492e-12	5.19274761371553e-11
LINC00924	0.18063836428	0.41958022156	1.21584234547659	9.87997161222276e-14	5.26822807566653e-12
CST2	3.28235796274286	9.00705164308572	1.45632235051877	3.20065345403682e-12	1.03569127014931e-10
SPON1	9.75706031485714	23.4301292565714	1.26384646144191	4.26022236214156e-13	1.87069561248764e-11
LINC02544	0.330752554571429	0.7959727416	1.26696672673514	1.96109536605361e-07	1.73280785650321e-06
PTPRN	0.141540566434286	0.67205296892	2.24735934780622	9.01509910744932e-07	6.77870321215918e-06
MS4A3	0.0225306405657143	0.494613030211429	4.45634001060916	0.0210443884236144	0.0446155049059254
ETNK2	0.877384598171429	1.7676811556	1.01057678670318	1.08507159185046e-10	2.24137689125752e-09
SLC13A5	0.187585651331429	0.633303253857143	1.75534701339917	0.00223815693716126	0.00665087458828647
AC007991.2	7.31787355537143	0.980219633942857	-2.90024753820115	1.33055101285158e-05	7.51467997031333e-05
BARX1-DT	0.190323345634286	0.637853877011429	1.7447734237386	1.00280837709069e-10	2.09140614135446e-09
CYS1	1.7271965352	3.71964869011429	1.1067341150682	6.61366245968594e-14	3.78763399278522e-12
NR4A3	1.80071968148571	3.81362477028571	1.08258928715468	2.28032951553044e-08	2.53802433687419e-07
RSPO3	2.88142948282857	6.36129815841714	1.14253649510705	2.1875180808245e-12	7.4811044887344e-11
GZMB	12.8760994708571	5.88563712057143	-1.12942512647083	3.15698597228177e-05	0.000162141001964308
ITIH3	0.146463700417143	0.338981197428571	1.21066210111324	6.83018347995949e-14	3.88083495995179e-12
AP001107.5	0.18697815636	0.567464817582857	1.60166121135433	5.59213835902291e-13	2.35065264458501e-11
NGFR	1.46706882238857	4.55758612685714	1.63533336823454	3.28261275649039e-09	4.51187307634946e-08
FRZB	5.08864530228571	11.9128822502857	1.22716896816897	6.94762548088765e-13	2.79039325436467e-11
TNN	0.327148559548571	0.994148538	1.60351550579279	4.03778837582144e-14	2.56334436245697e-12
AP000892.4	1.06851691982857	3.32431592628571	1.63744774204305	1.51956905767053e-12	5.5473239393679e-11
CPA1	0.187501961788571	0.437171571931429	1.22129389929373	2.33064892867816e-05	0.000123529471197315
AF001548.1	0.553898906685714	2.15480565194286	1.95986315845781	2.86393061158117e-08	3.12334357075613e-07
ONECUT1	0.158686430605714	0.34229203924	1.10904897214207	0.00050015891575301	0.00182372245380178
LINC01913	0.173275776765714	0.541061787154286	1.64272336781289	0.000775082654329312	0.00266206398554989
AC011523.1	0.226741079028571	0.572121853657143	1.33527666282179	0.0107706833913642	0.0256505780039881
FZD9	0.221683963771429	0.455469246851429	1.03884923501968	3.90144770804608e-05	0.000195284732634551
HPD	0.278172778628571	0.573171209428571	1.042984896542	3.12789362394208e-05	0.000160914071224093
RPRML	0.115481604262857	0.288690236354286	1.32185926109302	0.0118129924144831	0.0277211555326537
AC009806.1	0.171973005714286	0.360452692285714	1.06762779945931	9.57924845539578e-06	5.59707342948469e-05
KERA	0.0825906462	0.34596246348	2.06656521199377	7.96836489536212e-12	2.25489102293855e-10
SNORD116-24	0.295957682857143	0.598544848	1.01606844139505	1.90767246036894e-05	0.000103372449116563
MMRN1	0.852030308285714	2.09497722651429	1.29795790537524	3.07112390282182e-12	1.00885721165837e-10
PPP1R14A	5.50072268628571	15.381877104	1.48353849331247	5.46457501738148e-13	2.30598674417689e-11
TNC	14.4324773628571	36.5477880914286	1.34046513297751	4.06892298101411e-08	4.26144386516659e-07
RBPMS2	4.03743049257143	13.8948680154286	1.78304280268851	1.65499231481609e-14	1.25270187521464e-12
FEV	0.639548591325714	4.40313312324	2.78340458222266	0.00125816726713113	0.00406095199028697
MAP1A	2.02386587657143	4.81983714914286	1.25187071754727	7.83080108031937e-14	4.30256806565365e-12
MICU3	0.368370448571429	0.747678984685714	1.02126165306885	1.74981040591206e-16	3.32279786554248e-14
GDF10	0.2256879282	0.579914624114286	1.36151126776645	3.85684325022455e-10	6.80699058528447e-09
TLL1	0.183204003594286	0.3892178212	1.08712673733216	9.24060427102324e-13	3.5721535939127e-11
FBXL7	1.88168392342857	4.02219353771429	1.09595819095605	1.03736922880287e-16	2.46779879836533e-14
NCAM2	0.172536988885714	0.373417834068571	1.11388514749951	4.52243166714269e-10	7.80714519380422e-09
AC002398.2	0.183671017428571	0.615391137371429	1.74437967392873	1.18335855861884e-09	1.84297453791228e-08
ADIPOQ	0.213013966817143	0.751059372285714	1.81797893167157	0.000893678410159045	0.00301485900313589
AL356417.2	0.151823245371429	0.390946132628571	1.36457714033377	2.73153022968332e-12	9.04161565935543e-11
AL035425.4	0.10272746904	0.58419457516	2.5076269554496	0.000748793270408405	0.00258242420229427
METTL24	0.569464006	1.7260577432	1.59980416717886	1.44214097490836e-11	3.79798878647399e-10
MORN5	0.354239885428571	1.539253608	2.11943238448884	6.74117871054967e-08	6.63331985118088e-07
CRISPLD1	1.34347851874286	2.89489977257143	1.10754014611009	1.02670053906543e-17	5.29190792135439e-15
ASB5	0.326138348731429	1.01894942756	1.6435264551424	9.85798904134239e-07	7.33353081673471e-06
CCKBR	0.314411372931429	0.709758905491429	1.17467564195174	7.96778080750981e-06	4.75431419297057e-05
SLIT3	1.88302832914286	4.56416291942857	1.27729558537936	3.91174512251107e-15	3.84915720055089e-13
MGP	46.1569203828571	134.745851171429	1.54562197820343	1.34197991632605e-16	2.87635457709172e-14
ACTN2	0.282167497634286	0.733682315394286	1.37860369493797	2.82235612393755e-07	2.39977868699922e-06
PDE9A	0.9274598872	1.98110815371429	1.09495085136929	1.306061683627e-15	1.66766576241871e-13
RBFOX3	0.117288141702857	0.414721779885714	1.82208665650843	9.83827468231644e-06	5.73294671124593e-05
PLCXD3	0.184649150411429	0.584659636245714	1.66281036934002	7.91839666824369e-13	3.13951375593662e-11
DUSP26	0.268767281257143	0.605636370291429	1.17209432571127	3.28559584546857e-11	7.81659933599029e-10
TAFA4	0.167332297668571	0.67063748732	2.00281719495499	3.60720238976425e-07	2.98618421925876e-06
LGI4	0.544453787542857	1.115400324	1.03468008979932	1.27906264201272e-09	1.97075787005632e-08
LINC00261	2.79628955715429	8.33067697781714	1.5749199782032	1.34889412856158e-05	7.60637147567103e-05
PI15	0.824280549497143	2.77945196	1.75359308960273	4.45758621848832e-07	3.60470027858928e-06
IGFALS	1.79973879368571	4.33630157241143	1.26867755862236	0.0105608213450603	0.0251924111076035
PRG4	0.347043696285714	0.868973994342857	1.32419567833234	1.74044487268003e-09	2.584166708078e-08
SNCA	0.3936961932	0.871578821085714	1.14654837754604	1.91891222851981e-15	2.22142309748646e-13
PPP1R3C	1.8557712184	4.173707776	1.16931072876917	1.27058147845645e-14	1.03794520172171e-12
ADGRD1	0.398880732508571	1.07050959024	1.42426837783569	2.93479317044648e-15	3.08409721135075e-13
AC025280.1	0.241740178914286	0.551667776571429	1.19034243469768	1.30561203926236e-07	1.20425604712192e-06
Z99289.1	0.192456444228571	0.398565168971429	1.05028365776574	4.35582818831651e-11	1.0042062685908e-09
SLC8A2	0.24126064864	0.777443624771429	1.68814544331162	1.38657762946487e-07	1.27296999671991e-06
NAP1L3	0.37746777176	0.973202456342857	1.36638648937926	5.80030440075343e-18	3.33502779744179e-15
APOD	26.8433491861714	75.3573238474286	1.48918304697843	7.61939373740948e-12	2.1674722158665e-10
MIR1-1HG-AS1	0.126835680165714	0.490687439645714	1.95184369519619	1.77617526228458e-09	2.63000287810784e-08
RUNX1T1	0.505422921257143	1.07534510194286	1.08923672872288	7.09884124119771e-15	6.29818504874787e-13
KCNK2	0.158501272754286	0.652260344114286	2.04095349358946	8.51406140709131e-16	1.18150969343354e-13
MYH11	42.978082776	209.658734886286	2.28636990593868	5.49794627814278e-10	9.25501874255326e-09
REEP1	0.97055474328	2.39434065457143	1.30274693189206	8.89254919228165e-10	1.42386024345054e-08
ADAMTS8	0.833695748017143	2.45866529965143	1.56028247049594	3.85290395104214e-09	5.18704382662688e-08
PI16	1.74243065045714	4.16173386601714	1.25608347345073	4.21756785298346e-07	3.42982377465762e-06
LINC02657	0.242525484742857	0.535831361028571	1.14364266677101	0.0100811916949536	0.024233216667895
AC079313.1	0.242772039085714	0.525940195314286	1.11529648904751	2.87040666767904e-07	2.43298995857149e-06
IDO1	37.7363464457143	5.24014418285714	-2.84827633772212	2.26564944377581e-06	1.53896388951549e-05
CLC	0.942599628057143	1.909208176	1.01825740252925	0.017320710591622	0.0380514250951322
RADIL	0.169616287371429	0.349314328017143	1.042251108692	5.90534298424161e-13	2.44902040082112e-11
ZCCHC12	0.157653016468571	0.319357104502857	1.01841777122059	5.38267714785059e-08	5.43743326629349e-07
TDRD9	0.277505802205714	0.6445668524	1.21581206179405	0.000460852324023347	0.00170073834136676
UBD	44.3670854342857	21.0548231508571	-1.07533902494753	7.14299660417775e-07	5.52058516555658e-06
TRDV1	0.860645699657143	0.371298217314286	-1.21284105986359	0.0165944625857388	0.0367430629084661
AC109309.1	0.121859004342857	0.305175553542857	1.32442654008868	3.70874922766917e-06	2.39020551594469e-05
MYOCD	1.03567254531429	3.59247644005714	1.79441076558979	3.73719242226487e-11	8.76519410153737e-10
MKX	0.520829526268571	1.14151692005714	1.13206910042772	4.70949814815093e-10	8.0849497153982e-09
THSD7B	0.116604853862857	0.378923623142857	1.70027923996634	2.71858971773164e-15	2.9141910645318e-13
MLNR	0.14466182536	0.601071900542857	2.05485331622751	5.0732660853928e-07	4.05262229581488e-06
ADGRD1-AS1	0.106282088868571	0.565153348085714	2.41074389197318	0.00105186600502192	0.00347433556251366
FAXDC2	1.58723650914286	3.414093444	1.1049854299182	5.10651567763302e-12	1.54609582362797e-10
RAB3C	0.24551559984	0.64347836528	1.3900769486675	6.92751386724886e-11	1.51176690151662e-09
PRDM6	0.210016574845714	0.464834695828571	1.14621456508217	3.75018991422625e-15	3.74120328401704e-13
PKNOX2	0.201467217445714	0.490984815771429	1.2851333044648	2.08587024841546e-13	1.01471728399321e-11
RAB23	2.61692365428571	5.37620377828571	1.03871598666136	1.81921633876706e-06	1.26672226766257e-05
PDE1A	0.749699600857143	1.74756961257143	1.220965385801	1.15530812211954e-21	1.191002157062e-17
LINC02365	0.336335219937143	0.79493469524	1.24093648514302	0.00963003756625635	0.0233141087047458
TRPC1	0.507272757485714	1.11540908177143	1.13673933336162	4.33655277145669e-19	5.21542746647191e-16
TAFA5	1.52714093017143	3.348989092	1.13289247157389	1.67133672611963e-13	8.31749366598569e-12
PRKAA2	0.600992909331429	1.35738253523429	1.17540748105421	2.36648768992465e-13	1.12592803321953e-11
A2M-AS1	0.324527804748571	0.679044718571429	1.06516449635121	1.86578012995088e-12	6.62137840216011e-11
APOA1	15.7537923327429	71.2542060454857	2.17727601385504	0.000119069286225927	0.000518321316754247
FP671120.3	2.98888052177143	1.012995276	-1.56097778123645	0.00260731255928113	0.00759460472057561
RND2	0.290070238114286	0.634714850971429	1.12970631975771	1.77485625575274e-09	2.62984861222008e-08
CKM	0.24498651976	0.604733398057143	1.30359689001148	0.00367192929245753	0.0102409076685288
AC093787.1	0.148509060857143	0.620833734457143	2.06365599623582	0.000273140057683164	0.00107410280994099
RERG	1.4213328488	3.75172217914286	1.40030855243883	1.44066445455031e-17	6.36479675757247e-15
NOVA1	0.26803598368	0.640241608257143	1.25618974364372	3.24133068326454e-14	2.17239401335327e-12
AMPH	0.291809337942857	0.683881048114286	1.22871935913205	1.64489810378885e-16	3.20799586944334e-14
ITGA9	2.32844038742857	4.93797254285714	1.08455486767835	5.41950616676562e-12	1.62946485414086e-10
PODN	7.50704588628571	18.0130080148571	1.26272191231322	1.31730804403917e-15	1.66766576241871e-13
SCN4B	0.443815042857143	1.0827894292	1.28672223553317	1.61607941024022e-16	3.18044427935275e-14
ST6GALNAC5	1.00584877782857	2.17171302731429	1.11042005377288	8.41750896041252e-14	4.57844808982438e-12
LAYN	1.52494467314286	3.50006763828571	1.19862590130864	2.98740598007639e-14	2.04656217268018e-12
LMOD1	10.0576397451429	40.7963654491429	2.02014884460259	4.19428859459791e-13	1.84924561091356e-11
PDLIM3	5.45082796228571	15.0915913897143	1.46919765216804	1.46233680128704e-14	1.14698069109644e-12
AC012636.1	0.212261038948571	0.425957004788571	1.00486822995835	6.81757098069787e-08	6.69935436178609e-07
TTLL7	0.733428092285714	1.47628482942857	1.00924366562676	1.18187239193036e-09	1.84198513610572e-08
CPXM2	3.34945763542857	10.4368392794286	1.63968545876176	7.86102578716294e-13	3.12248598606428e-11
OGN	6.14065985234286	17.6853108577143	1.52608598210592	2.08956141221957e-15	2.36831546867692e-13
FAM180A	0.549851804571429	1.28209652793714	1.22139014268133	3.81450667811119e-14	2.43588320258853e-12
ZEB1	4.056414364	8.96075865714286	1.14341585072588	8.37711605686413e-17	2.15890248094041e-14
CTNNA3	0.120555403051429	0.485828245662857	2.01075005845142	1.67973318572126e-08	1.92624654428371e-07
NAP1L2	0.23824610488	0.7088946584	1.57311863170817	3.60308384154995e-14	2.34232909915535e-12
CDH2	0.710459964468571	1.7778078892	1.32327417550374	4.48706711671363e-14	2.78326730494604e-12
NKX2-2	0.0892421580228571	1.65821169734286	4.21575899079421	0.00330599430360522	0.00932727286386626
AL139352.1	1.13215599942857	0.379360443828571	-1.57743159946323	0.00336228417414764	0.00946265312037807
MSRB3	4.05447945657143	11.8584994177143	1.54833285404851	4.51729633902645e-18	2.71640086520124e-15
SGCA	1.08602880982857	3.48131208851429	1.68056877785617	2.53729922327743e-11	6.22054966993316e-10
SRPX	3.585071884	7.565091952	1.07735557159975	6.38607918849505e-16	9.40447906615924e-14
CYBRD1	13.259025064	26.5825274057143	1.00350358127333	1.22918465417389e-14	1.00793141642259e-12
AC234063.1	0.410258411428571	0.843191237085714	1.03932696049212	2.72131693074572e-05	0.000141749443976861
AC109583.1	0.22511756832	0.608417581657143	1.43438319369591	0.00010683258239199	0.000471842104067834
AP003071.3	0.321523739257143	1.01236137434286	1.6547272030185	9.72711219671801e-12	2.68930427630334e-10
FENDRR	1.65678600257143	4.03858188022857	1.28546151957881	3.46301729352252e-12	1.1106281240026e-10
RASSF8	1.37650364628571	3.51426739257143	1.35221553532816	1.35474795910863e-19	2.93275838187836e-16
NKX2-5	0.291453262891429	1.14673954188	1.97620129210745	0.000523125599957636	0.00189565165515281
TMTC1	0.983567114742857	2.84573872302857	1.53270780439782	5.43044721081469e-15	5.04542151157581e-13
TIMP2	37.3746286685714	76.5918905142857	1.03513240323703	1.65050188062916e-21	1.191002157062e-17
AC093702.1	0.0969507101714286	0.370427722628571	1.93386870189003	3.45668275466321e-08	3.68985543752215e-07
JAM2	1.71019632514286	3.7535288	1.13408560106337	7.0397764734529e-15	6.29740004534332e-13
MN1	1.9070457052	5.02105161142857	1.39665013414807	1.9835033994363e-14	1.46549083928317e-12
SGCD	1.16895383137143	3.21754406342857	1.46074195514389	2.62642204727444e-17	9.6367431321012e-15
GBP4	29.9739609948571	12.2057684285714	-1.29614662096556	0.000132577760958289	0.000569001460988311
C8orf88	0.810376511942857	2.91954042457143	1.84907702252911	2.00244730953348e-15	2.29359679136406e-13
GAP43	0.277972768457143	0.902342598474286	1.69873173864758	2.77543774968634e-14	1.94442318463462e-12
KIR2DL4	0.680220487405714	0.334538343131429	-1.02383088398445	3.49439715972267e-05	0.000177660085398228
LINC02526	0.0454768322857143	1.403301522	4.94754945237713	0.0116425972064872	0.0274014942733241
EML1	1.76032917085714	3.76957275542857	1.09855578795225	3.81450667811119e-14	2.43588320258853e-12
GUCA2B	0.599201635142857	1.26146980194286	1.07399220451735	0.000735510786068568	0.00254106886320019
SEZ6	0.152480381348571	0.866754177051429	2.50699925156436	0.00106712973589284	0.00351509807099942
AP003071.4	0.452428116571429	1.52708702268571	1.75502178312727	4.31802836248278e-12	1.33920742107489e-10
NRXN2	0.403682353942857	0.975917018742857	1.2735379580132	2.05818448054811e-11	5.18691241384231e-10
SMOC2	11.7690782634286	29.1441501554286	1.30820499812604	2.03499960060035e-09	2.95860788138324e-08
AP006333.1	0.16981384932	0.39274755	1.20964815189559	0.000249147690088995	0.000991279028679758
ISM1	1.22896120577143	3.40682197022857	1.47098718337869	1.4990140940536e-14	1.15895203957401e-12
VWA5B1	0.13758307412	0.34987160676	1.34652259353509	3.75383927175059e-05	0.000189203987322135
HSPB3	0.114846424857143	0.322079348914286	1.48771021430724	5.47668752047144e-06	3.39614240742383e-05
CCDC136	0.511040027485714	1.82642036377143	1.83751064960221	1.31858135395347e-10	2.62600268172812e-09
RAB9B	0.397669648114286	0.969516912285714	1.28569561141885	9.7150752729942e-12	2.68930427630334e-10
BRINP3	0.101235080554286	0.408795420314286	2.01366972648805	9.55447278220157e-07	7.12487863551841e-06
LYPD2	18.8286926097143	49.8289577144	1.4040515687339	0.0237327895740213	0.0493674861822248
MYOM1	0.705301844685714	1.68665052457143	1.25784835881154	2.9087199707368e-11	7.05918945364465e-10
PEG3	0.212623642571429	0.866744869257143	2.02730536585583	2.74812996901949e-17	9.7260357709829e-15
SHISAL1	0.609829453445714	2.19155383622857	1.84547638336992	2.34392767019709e-11	5.81229624334784e-10
LINC00578	0.697841900857143	1.91021376297143	1.45276196278298	4.76126097518009e-11	1.08955367432028e-09
BCHE	0.359952228457143	1.78555647292	2.31049640850659	2.8753986019166e-17	9.7260357709829e-15
LEPR	0.862127520342857	1.74167083714286	1.01449880669049	3.84917333380726e-13	1.72877394876057e-11
SCN7A	0.214044126154286	0.86024092796	2.00683252715732	5.15468449722619e-13	2.19231060895781e-11
VIPR2	0.242099645342857	0.70301679344	1.53795818644409	3.50438117868626e-11	8.291021175541e-10
NPY1R	0.166438846754286	1.01736284707429	2.61177021241785	4.37530787869249e-14	2.73747586583627e-12
GSTM5	0.339035046971429	0.781969397942857	1.20567773298274	6.98119546859168e-15	6.27090952299057e-13
RSPO2	0.315999712462857	0.657483167377143	1.05703071391878	1.67201333936097e-06	1.17551038306085e-05
SORBS1	7.35451900611429	23.742568912	1.69077314517948	3.01944562451254e-09	4.20083283286937e-08
FSTL1	22.3062919314286	44.7925488628571	1.00580805499156	3.32301412382256e-17	1.0276658536073e-14
SORCS2	0.599938859142857	1.33027735382857	1.14883968358595	1.95652807942688e-11	4.95379179689276e-10
SMPX	0.881636244114286	2.95966670497143	1.74717928020667	4.36518880789537e-05	0.000215895835762666
SCNN1G	0.286307780045714	0.676373649594286	1.24025358156281	0.021885134582043	0.0461089433997145
LINC02446	2.0279203352	0.773708690914286	-1.39013859408292	0.00299831110236737	0.00857432155245061
LINC02475	0.120168928462857	0.299326589594286	1.31665652799533	0.00828242624496168	0.0204724781172563
RNF180	0.435738452628571	0.978775697714286	1.1675158483602	2.58438511243902e-18	1.90005238782382e-15
AP001528.2	0.349863568548571	0.743442548457143	1.08742881449356	5.1403873437969e-16	7.94850751560823e-14
TTR	2.23855609050857	7.59339128208	1.76217588347479	6.30400500602729e-08	6.23431248837272e-07
STUM	0.263650544845714	0.95672768232	1.85948136428325	4.66997990972094e-12	1.43398191610835e-10
RYR3	0.110240770142857	0.310570240028571	1.49426172018697	1.33763455000706e-08	1.57461189442919e-07
SERTM2	0.0657650120971429	0.361801670834286	2.45980691117177	6.66710860180761e-07	5.19731966193486e-06
ZIC2	3.28704473505714	1.55019228098286	-1.08434391695836	0.00384245673946871	0.010638150553038
MFAP5	3.78079810765714	7.9661341808	1.07518896818831	3.78872169710323e-12	1.19560127257858e-10
PWAR5	0.197706487108571	0.462550688131429	1.2262512612273	7.31528903576725e-12	2.10586937561555e-10
PLP1	0.178091100011429	0.674806970428571	1.92185945556114	4.27652634305742e-11	9.86974864333764e-10
NRG2	0.179025782417143	0.358518785228571	1.0018813411448	1.20944698513615e-09	1.87685364403064e-08
AR	0.177035657897143	0.55084104488	1.63759609105649	2.29799316118303e-23	4.97469559532902e-19
TAP1	69.30757204	34.2361142685714	-1.0174940113251	7.91253661510826e-15	6.90687873563966e-13
ABI3BP	2.59781376714286	5.62666464285714	1.11498196916468	4.10707703469763e-09	5.49166174472726e-08
MRPS30-DT	0.2937343756	0.755375035085714	1.3626809904497	1.74044487268003e-09	2.584166708078e-08
SMTN	10.77438128	24.2095049314286	1.16796855269108	1.40490987514637e-06	1.00474030317703e-05
SLC16A7	0.686372360457143	1.40930833788571	1.03792392543004	5.27589221496523e-14	3.12910999094705e-12
SOAT2	0.404997961308571	0.91308897704	1.17284080645964	0.00657167053560897	0.016839905747498
TMEM35A	0.369728665925714	1.28695686028571	1.7994248857144	3.48840144900902e-12	1.11567977048652e-10
APOC3	1.85253198982857	8.76219670108572	2.24179414640104	0.00287430754986467	0.00826993751189133
VIP	0.948439281771429	4.42577062005714	2.22230135904977	1.18283715291686e-10	2.40432475928114e-09
RELN	0.135932908337143	0.98222955792	2.85316547371337	9.30438788994247e-11	1.96317143315277e-09
SMAD9	1.51324105142857	4.15852746114286	1.45843093931641	5.75489133614043e-16	8.65151997533111e-14
FGF2	0.735705001885714	1.80789356988571	1.29711044421004	6.64062666947649e-11	1.46242407060862e-09
PTN	3.33787231485714	6.77730583714286	1.02178310923403	7.58037244570899e-10	1.23290685728556e-08
CCL16	0.0801252587714286	0.557727805651429	2.79923218251392	0.00320234325866607	0.00907861797585163
FIGNL2	0.24488995336	0.505170001222857	1.04463538096999	3.78490688853533e-07	3.11898227343026e-06
KCNA5	0.248046877965714	0.798999803142857	1.68758234879409	8.63668032413171e-12	2.41247555686198e-10
RFX6	0.261408828302857	0.900348521834286	1.78417570720245	3.06804876840571e-05	0.000158211338109687
LINC02870	0.829738850971429	0.38347527012	-1.11352379625942	2.32611147845819e-05	0.000123360267725779
FRRS1L	0.156955069508571	0.713479971937143	2.1845213050106	1.45720319677427e-11	3.8283416023992e-10
CCN5	0.218911737302857	0.589460652354286	1.42904620472318	5.67763647752605e-08	5.67978376416367e-07
CLGN	0.385049142577143	0.967840739794286	1.32972708449995	9.56841030802881e-11	2.00911184713131e-09
CCDC80	7.18974731257143	17.712365296	1.3007439089735	3.26599672715225e-13	1.49793002435152e-11
PCSK1	0.223845352251429	2.79896067413714	3.64431694826637	3.05205129024161e-10	5.53820673354152e-09
TACR2	2.60388847102857	11.041150594	2.08415096078068	0.000184601226388243	0.000760900104503558
KCNIP3	0.302378401714286	0.785125679314286	1.37656851807716	3.40375186754402e-14	2.25334619047685e-12
TMEM252	0.393339307982857	1.33175445524571	1.75948183436322	1.54751274357197e-08	1.79339164201531e-07
SCARA3	4.14026069085714	8.62078811257143	1.05809815689579	6.00516372320162e-15	5.55554633674652e-13
DEFA4	0.0300265458285714	0.528992008342857	4.13893550135829	0.00708131481932862	0.0179168189818637
VSNL1	6.52203655931429	2.78549537954286	-1.22738860522714	3.94899144917021e-06	2.52772817538843e-05
FGG	1.39023192542857	3.31768687338857	1.25485214910156	0.0001336401403166	0.000573220082737023
HPSE2	0.130806383731429	0.482134260965714	1.88200200253588	1.63426686881248e-05	9.02558613893197e-05
PRTN3	0.0980301451542857	1.95966116662286	4.32123495864615	0.00313120006709527	0.00890725611727706
PLA2G3	0.658093722474286	0.27716020588	-1.24757292711789	0.00887736967524832	0.0217100427846561
LAIR2	1.39007063611429	0.679974443428571	-1.03160576565245	0.00141856018820635	0.0044994997618291
GREB1	0.307577301097143	0.701897962971429	1.19031227908319	3.79337635307686e-10	6.72555375032005e-09
ITIH2	0.925263127291429	2.27907078143429	1.3005101270821	0.00113062106503057	0.00369890959887891
HAS3	3.83485259582857	1.90427363742857	-1.00993032069283	0.0131465672013263	0.0302730440138615
APOB	1.81255796301143	4.19372826758286	1.21020625391915	6.2756740247878e-06	3.8384213601725e-05
TGFB1I1	7.59560088	17.1735198857143	1.17694976007069	1.82691150727458e-14	1.37322848296806e-12
PAEP	0.573951045988571	2.06722888631429	1.84869853924803	0.0149027695304423	0.0335184576410405
PKMP3	0.229236077371429	0.470320934342857	1.0368114345272	1.49214501419874e-09	2.25729945963482e-08
AL157871.2	1.32616491822857	0.586113749371429	-1.17800760983951	0.000497808939948915	0.00181699004080494
AOX1	0.616062871897143	1.67286824805714	1.44117432906087	2.6735299231518e-15	2.89382878881951e-13
IFNG	1.08464145794286	0.411681353942857	-1.39761820818454	4.06767144572649e-07	3.32415822790061e-06
MRVI1	4.65036618285714	12.7918054485714	1.45980367439776	4.87903753642353e-16	7.65372497018091e-14
NKAIN1	0.111076510822857	0.358727015971429	1.69133263521324	4.74416179560022e-06	2.98464442171327e-05
CPED1	2.14401368502857	5.95576938628571	1.47397377791204	2.04346332951495e-12	7.13498292860317e-11
XKR7	0.165363528988571	0.489891712868571	1.56682180437662	0.000274295895778354	0.0010784521525263
PALM	2.69879409542857	5.76091029828571	1.09398188359841	1.07027629108638e-13	5.6100099635443e-12
SFRP1	1.70687936011429	7.18338592308571	2.07330293125901	1.01569964343292e-14	8.69085607946081e-13
NPR3	0.252396468845714	0.800972121874286	1.66606030355457	3.87703200647049e-14	2.46852908459039e-12
ABCA6	0.240076134937143	0.497837193142857	1.05218201947363	1.08751385558824e-13	5.65925479465726e-12
SCG3	0.420563204291429	2.27110695968571	2.43300111543656	0.000192901645475401	0.000791796515216436
AF001548.3	0.360346230045714	1.37660528768571	1.93365929960544	2.87697069213821e-08	3.13598497197422e-07
STEAP4	1.2379399724	2.71410221771429	1.13253369604051	9.04736998348871e-14	4.87207625379511e-12
KRT8P36	5.49573537251429	2.71304227245714	-1.018401011291	6.32940964804678e-05	0.000298516470720951
AL355607.1	0.118958905371429	0.299285125485714	1.33105730120072	0.00512312044393979	0.0136180392154235
ARHGAP20	0.263763992742857	0.567633376114286	1.10571178934327	2.34791172588669e-13	1.12202192145684e-11
TDRP	0.573615218228571	1.27877777028571	1.15661036536354	1.2837979291144e-16	2.77916575694685e-14
CARTPT	0.541452841222857	2.93211545493714	2.43703431774635	9.92967605467688e-05	0.000442663977000917
DLGAP1-AS5	2.25099023437714	0.324123776714286	-2.79594303658351	0.00352525322026095	0.00987381054628141
GJC1	1.22701135085714	2.54656091885714	1.05340163464425	3.17018977515966e-11	7.583234061067e-10
ADCY1	0.3581962388	0.756658084742857	1.07889134036016	1.93236199526174e-07	1.70951256532187e-06
ITGBL1	1.21282255749714	2.69086097662857	1.14969936423698	1.49392018923878e-10	2.94003493242192e-09
CAND2	0.601502278514286	1.39407691954286	1.21266805798733	1.100315057105e-10	2.26853527201991e-09
AC026355.2	0.142238495828571	0.287794743828571	1.01672827062923	1.97500023403199e-09	2.88105155433454e-08
SFRP4	16.2082787400457	38.4466355868571	1.2461264653663	3.90977630324016e-13	1.74153986445562e-11
IGSF10	0.182352697274286	0.452002972348571	1.30960072027084	1.24583056256829e-09	1.92778699202847e-08
RBMS3	0.912343561714286	2.07322685885714	1.18422888093165	3.64851236072717e-18	2.39342410863702e-15
CES1	4.13084662405714	10.8697572891429	1.39581032691138	3.5206184844036e-10	6.31436196771907e-09
ZNF521	1.1358398492	2.311867448	1.02529925010845	2.84948815851489e-17	9.7260357709829e-15
HAS1	0.279758494565714	0.861177992965714	1.62212951477359	2.11580373792696e-09	3.05572242345554e-08
WSCD1	0.266641309302857	0.636307288514286	1.25482334016186	3.6442395057068e-13	1.64698323214073e-11
PTCHD1	0.128196305342857	0.397778174651429	1.63360943671092	1.41406039667059e-08	1.65378603279983e-07
OMD	1.51642943274286	3.969911272	1.38842839981156	6.23446073447322e-13	2.54168749491292e-11
SCGN	1.12782306932571	3.37892073910857	1.58302175062504	4.33145172972258e-05	0.000214530652661527
SIX2	3.20121370341714	7.32782078228571	1.19476522954874	2.7304189295572e-06	1.82376146211213e-05
UBXN10-AS1	0.616288638057143	1.41036988857143	1.19439547969625	8.94063605492115e-06	5.26801549583378e-05
C1QTNF4	0.260000300622857	0.539792903028571	1.05389271762116	3.9194484231868e-05	0.000196044869374186
AC123912.4	0.242140990971429	0.503356854085714	1.05573423180143	4.80577892763936e-05	0.000234896144108234
GHRL	1.41674415708571	4.64134523394286	1.71196375995835	0.0025040473546948	0.00732733402736321
AL132642.1	0.292603997142857	0.6212354876	1.08619076725054	0.0152019255481003	0.034070947744619
BOC	1.22549418325714	3.58356926114286	1.54803360180985	2.10089988314823e-14	1.54170442950484e-12
NRXN3	0.468792864125714	1.5088747412	1.68645053130899	2.13394416360495e-11	5.35291115338586e-10
CASQ2	0.941398631074286	4.03397053602857	2.09932288633791	3.96265288931022e-12	1.24504368284162e-10
LINC01579	0.13311196988	0.341284480594286	1.35833450239406	2.64241075811725e-10	4.87247939452489e-09
ADGRG7	4.6030715806	2.18207983250857	-1.07689299316903	7.14325017113658e-06	4.31588031783686e-05
RASD2	1.48754347485714	3.42857822685714	1.20467860612832	1.03736922880287e-16	2.46779879836533e-14
COL4A4	0.762652331942857	1.56120133891429	1.03355917024804	1.80822313121765e-08	2.05374681766e-07
RNF150	0.84181671	2.62242553457143	1.63932375468105	8.86961124929263e-16	1.21524901471321e-13
MIR99AHG	0.256353660422857	0.625507092914286	1.28689074603289	1.8231909614328e-15	2.14502380071181e-13
AL049838.1	0.297837690228571	0.620460199314286	1.05881233565513	3.30363022206103e-15	3.35760502568907e-13
NBEA	0.505008733977143	1.35673926897143	1.42576325365791	4.90995565115668e-15	4.64151615442095e-13
CCDC154	0.159700076914286	0.578401149097143	1.85670541088724	0.00286703654648675	0.00825340520722675
GBP5	7.70104767268571	3.07798622285714	-1.32306795340233	0.0018408609873254	0.0056278715793843
FCER1A	0.857892176285714	2.04338640902857	1.25209380690568	1.40211316630329e-09	2.14086179125749e-08
CDK5R2	0.44215479732	1.59944578704571	1.85494864617695	0.0215559729344811	0.0455243667425171
AC007193.2	0.273985240971429	0.550997928971429	1.00794871594139	1.90087709293474e-06	1.31764928939645e-05
FNDC5	0.358896543828571	0.987722332114286	1.46053749919943	3.67284589541973e-13	1.6564534988343e-11
CCL20	71.4479458514286	34.4411942977143	-1.05275736291057	0.000193323125116378	0.000793075424013521
BVES	0.878958399428571	2.55287046914286	1.53825354805738	2.1875180808245e-12	7.4811044887344e-11
AL161785.1	0.609300932342857	1.3055986944	1.09948466666711	5.74523538351915e-08	5.73680412498528e-07
RASSF8-AS1	0.499120184228571	1.02441627497143	1.03734292625973	1.14391146066766e-16	2.60667318952984e-14
TPM1	16.0108975257143	36.0470344285714	1.17082639101917	4.09726258934692e-13	1.81385563464585e-11
RBP4	9.35682469116	30.1726665722286	1.68915127473548	7.73356719779693e-09	9.69966759547555e-08
MYL9	89.5789481085714	317.343813371429	1.82481508711734	2.39417455018018e-15	2.64434136032146e-13
PNMA8A	0.667385953622857	1.4589245164	1.12831201353168	2.11907380650272e-13	1.0285585148693e-11
C1QTNF3	1.12675325708571	3.24394378571429	1.52557719888428	2.22183100818544e-13	1.06884883700441e-11
HIF3A	1.39959465994857	3.40190504285714	1.28133380651217	8.63433024729359e-07	6.51956683618457e-06
LINC01197	0.136811552948571	0.281353221485714	1.04019241963949	7.11065435498232e-14	3.99821936303006e-12
TRARG1	0.126488988531429	0.41105148868	1.70030732159223	0.00147937676402735	0.00466436763583805
DACT3	1.41282202857143	4.67369050571429	1.72598245862372	3.11182207958613e-14	2.11174684573293e-12
AP001347.1	0.20639851664	0.422582052377143	1.03379889306133	9.51721901910575e-08	9.04532489133529e-07
ADRA1B	0.291126785394286	0.790931367714286	1.44190492961232	6.78835147500971e-10	1.11667350099552e-08
HSPB7	3.64899809108571	16.1050064755429	2.14193693949074	6.05828216102579e-11	1.3534539960979e-09
CDH19	0.209256263257143	0.581009443965714	1.4732908091953	6.10724620351296e-10	1.01465591568418e-08
PLIN4	1.55446134982857	6.91241163588571	2.15277438700504	5.49794627814278e-10	9.25501874255326e-09
PCLO	0.484919477154286	1.01526571344	1.066040249333	1.47090467340104e-05	8.22369431037854e-05
ANKRD1	0.313637587777143	0.981138039577143	1.64535765924123	0.0208175318774692	0.0442385324515022
AC009093.3	0.247100368142857	0.529669049925714	1.09999405023973	1.28491976469451e-08	1.52416126389626e-07
H3P16	8.73820998514286	4.06718894914286	-1.10330575959372	0.000825649285633172	0.00281164947858847
MMP2	49.65778652	101.450906211429	1.0306898916536	1.17410315342244e-09	1.83252001318817e-08
USP30-AS1	3.69988044434286	1.79096815274286	-1.04673896979794	8.2856115504598e-09	1.03262474867216e-07
AMOTL1	3.97608041028571	7.95974767428571	1.00137576420359	1.91218470477021e-13	9.40794874746943e-12
MPO	0.06060854396	2.30980387582857	5.25210536405226	0.00178864244623706	0.00548887060974238
GREM2	1.34243737805143	3.32560384418857	1.30876152972295	2.78501983211185e-12	9.20459684359654e-11
CMYA5	0.145121614668571	0.3205638652	1.14334939734146	3.81450667811119e-14	2.43588320258853e-12
SLC22A17	1.48045720628571	3.93692751942857	1.41102736314236	4.09500514449334e-19	5.21542746647191e-16
CRLF1	0.721001789028571	2.38905670577143	1.72836635312355	3.15848797337094e-09	4.36342997112534e-08
CARMN	0.502204324971429	1.75251448377143	1.80308000930325	3.92865901899182e-11	9.14490434872418e-10
IGFBP1	0.984812299245714	2.33346458394286	1.24455288627116	0.000154623270774117	0.000650463382378174
PLAC4	0.376489776742857	0.938689791714286	1.31803777974214	0.00235113240743331	0.00694085836030496
GDNF	0.205557829731429	1.01215414845714	2.29981279493427	1.24610273153e-12	4.65097102278646e-11
CSRP1	23.2591912	55.7606907428571	1.26144750254721	1.17972802006183e-10	2.40025866337392e-09
HP	0.35007945764	1.07909426297143	1.62406658194265	2.18397756474743e-06	1.49278707896274e-05
AC004637.1	0.150589172914286	0.341065730571429	1.1794317572491	0.000289669621671214	0.00112966455952773
FLNC	10.59825892	48.7107060622857	2.2004116166308	6.50111383127456e-10	1.07432146732391e-08
USP51	0.308089266857143	0.674990731771429	1.13151926982623	8.83751310237546e-17	2.19901705333591e-14
CTSG	0.550159083428571	1.65136733712571	1.5857403228549	2.46658190779768e-08	2.72147475866911e-07
PEG10	3.35254029474286	12.5559204266857	1.90504121362272	4.81601335573442e-09	6.32627773816376e-08
NIBAN1	6.25957869371429	14.8670387925714	1.24797985719674	6.1268500132442e-09	7.84816858501245e-08
FBXO32	7.00035179371429	16.3365430342857	1.22260339819562	3.11762349680592e-12	1.01795344583491e-10
REEP2	0.719224444285714	2.14426171611429	1.57596704382508	4.24908625214969e-11	9.81688571894733e-10
GFPT2	1.54347213782857	3.41818793062857	1.14705227779429	6.97651727461243e-11	1.51939281650714e-09
EEF1A2	6.28369854982857	15.3601920190857	1.28951037495962	1.04232439120956e-06	7.69585212172734e-06
RTL5	0.735216471085714	1.67659060971429	1.18928946143397	1.1592345049385e-13	5.97502584831158e-12
FNDC1	5.5868692356	17.5716143444	1.65313478256811	3.69241613841781e-14	2.37897096918062e-12
GRID1	0.312768182685714	0.814924974742857	1.3815734876953	4.81650304138769e-19	5.48777146526109e-16
CNTN1	0.461503859765714	1.71677339292	1.89528500310469	5.00793909233863e-16	7.79941478208249e-14
NRP2	3.40587797257143	6.84022268171429	1.00601654607383	2.13842653442862e-12	7.37144229575012e-11
MAGI2-AS3	0.606056197028571	1.30462802685714	1.10611504684371	2.63311029354742e-18	1.90005238782382e-15
GREM1	14.4436480514286	35.1816768782286	1.28438907653751	3.09161306330738e-13	1.43006922210423e-11
DSEL	0.326750854971429	0.772551851257143	1.24144075447268	1.67422333117122e-16	3.23603452439237e-14
C1QTNF2	0.476366472342857	1.03989670914286	1.1262964534459	2.29231592749628e-17	8.70597459621745e-15
AC116917.1	0.103288585657143	0.345539949142857	1.74217168364706	3.20314512077005e-06	2.0999904777235e-05
CRTAC1	0.206234452668571	0.694772897748571	1.75225611389202	1.42503389402083e-13	7.17421714831696e-12
PDZD4	0.448356378	1.45510468308571	1.69840512142617	2.71926549813111e-15	2.9141910645318e-13
ADRA1D	0.558393253028571	1.49888706177143	1.42453826818711	2.07507200232275e-09	3.00275125041998e-08
CLMP	2.8067183996	7.54601093028571	1.4268298655586	1.57378078676282e-11	4.0703950384518e-10
SERTAD4-AS1	1.88684461234286	4.65968141171429	1.3042557020713	3.46301729352252e-12	1.1106281240026e-10
NEFH	0.290843585085714	1.26427460051429	2.11999446178467	3.35397456721355e-06	2.18761197442118e-05
PALLD	16.7927271142857	34.7150110685714	1.04772309056636	2.38656417552313e-10	4.48086220916953e-09
KCNE4	1.45869900228571	3.43629581714286	1.23617201912777	2.43520089225068e-15	2.67600146778897e-13
FOXP2	0.351193680502857	1.04991974028	1.57994025732038	9.04736998348871e-14	4.87207625379511e-12
EBF2	0.202575261022857	0.498141542457143	1.29809772990121	7.340016981451e-15	6.48557908630413e-13
EDNRA	3.60434910914286	7.71545695428571	1.09801285001317	8.7590837092633e-17	2.19901705333591e-14
DYNC1I1	0.4888724472	1.05503558954286	1.10976166361419	1.06918487601605e-12	4.06778808365474e-11
PART1	0.233268632914286	0.634111084137143	1.44274327054262	4.06550893988692e-05	0.000202415219711757
AC090044.1	0.114472225828571	0.2901991384	1.34204563354128	4.3321874504452e-10	7.51467900057994e-09
OR2I1P	30.6989448074286	15.0064584645714	-1.03260552771773	2.80179573006694e-06	1.86568052797567e-05
TERT	0.896197979805714	0.381349631754286	-1.23270316775816	0.00859657893020999	0.0211307755968191
FAT4	0.857466352457143	1.89103051885714	1.14102068155343	3.18890321925042e-14	2.15729302782291e-12
PLN	5.35635341942857	19.0483610908571	1.83034381459255	4.42954200480185e-13	1.93328075241836e-11
SNAP25	0.723684923028571	2.42970765411429	1.74734911666739	1.94315191295834e-14	1.44059426752473e-12
MYB	7.59116910514286	3.69795956971429	-1.03759263850967	6.78835888050667e-13	2.7416864374106e-11
VTN	2.91378247965714	18.7097546201714	2.68282555150831	1.2214593170579e-07	1.13291136656681e-06
KCNMA1	1.26726117451429	4.92165298697143	1.95742905523765	1.50430236104085e-10	2.95777815729449e-09
MAP6	0.458358851942857	1.2330828016	1.42772023950752	2.10574791152487e-16	3.79876923239087e-14
FAM110B	0.609087436171429	1.64178735085714	1.43054602615743	5.71747172205936e-19	6.18859139195705e-16
NTS	3.71808675942857	20.1705883404457	2.43962082520483	0.00190573542473064	0.00579754925162576
ACTG2	77.7536071754286	400.114033017143	2.36342971658157	1.36596873727008e-09	2.09126529168477e-08
F7	0.338131416274286	0.814103226485714	1.26762767130366	1.27893678490215e-05	7.25276671513974e-05
AC010980.2	0.151973683502857	0.339600070108571	1.16001523547293	0.000231872262440047	0.00093006684033762
CRYAB	4.17549883657143	12.2389303634286	1.55145700918687	6.00378596439135e-14	3.51270158262551e-12
NECAB1	0.256928744571429	0.745260980228571	1.53637742164944	1.40276010116208e-16	2.89209053999588e-14
SCUBE2	0.487467475657143	1.11547043737143	1.19427441017231	1.53684979799359e-15	1.89032525153212e-13
ADH1B	2.41417906744571	5.48738247122857	1.18458544592816	2.83150112893339e-10	5.17270136574549e-09
SYNC	0.863750205657143	2.56456956445714	1.5700306511183	1.80663496452457e-11	4.61747741582384e-10
KCNB1	0.11207059644	0.53052233132	2.24300566682732	1.28114184098127e-14	1.04263754035949e-12
HSPB8	6.04420534457143	20.0546954245714	1.7303154754978	3.22115889207786e-15	3.32055465217626e-13
SLIT1	0.199686216525714	0.411478905011429	1.04308371771831	0.00552768525570093	0.0145134421364965
GPM6B	0.740350888	1.483418924	1.00264497801521	6.99393980813396e-09	8.87484226063798e-08
NALCN	0.140287607942857	0.399964732571429	1.51148521735419	5.65163824852711e-17	1.58267727866274e-14
CPM	4.42006797314286	9.191132408	1.05617406600044	7.10794789540274e-06	4.29932539926456e-05
AC016813.1	0.292938262057143	0.654616817314286	1.16005402338009	3.11099164189606e-06	2.04290978857388e-05
AMHR2	0.0713270493142857	0.421329204805714	2.56242672311955	0.000898072090297824	0.00302732242459783
ADHFE1	0.319734878971429	0.673784822971429	1.07541179985065	6.87888901457043e-11	1.50570464496886e-09
ABCA9	0.242386582525714	0.6410562532	1.40314112038993	2.50062343826824e-13	1.18454039806632e-11
NHSL2	0.542785172514286	1.43441278485714	1.40200703633863	5.38037973541187e-13	2.27489180687883e-11
PROC	1.19514491354286	2.6884872724	1.16960908348137	4.93433938364705e-06	3.09171466849279e-05
TCEAL2	1.20133432133143	3.35700637177143	1.48253757841964	7.08000148809147e-12	2.04630002956214e-10
CAP2	2.29443377485714	5.65762948971429	1.30205953345848	3.35714025572859e-11	7.96879081754523e-10
LINC01711	0.147980445257143	0.489833358457143	1.72688448234144	2.60864669131656e-08	2.85789390554762e-07
NRK	0.177986601725714	0.574520244674286	1.69058908706473	1.17662132548538e-12	4.41447113589385e-11
PRELP	5.30770664142857	19.7912986202857	1.8987057391359	3.97826877894575e-15	3.87934966336115e-13
CADM3	0.487005814834286	1.29114528424	1.40664044367748	1.86948596714112e-09	2.74996248260472e-08
EZHIP	1.26188849854286	2.68068435186286	1.08701691500885	0.00177766517164157	0.00546244082834588
MIR4783	0.189314817142857	0.386801729714286	1.03080691514752	0.00601855262894925	0.0156072864532215
AP001189.3	0.712882325314286	1.42903688537143	1.00330729743841	1.31167694125309e-11	3.49268807216328e-10
CACNB2	0.514803008742857	1.21815066554286	1.24260019187018	1.70327795274167e-12	6.13520151762923e-11
NPTXR	1.47792496542857	3.87342232211429	1.39003578265164	1.55005104570462e-15	1.89579124505162e-13
PGM5-AS1	0.418082712171429	1.90790911542857	2.19013215528931	1.11156124772752e-07	1.0466758543195e-06
AL133343.2	0.0974140184	0.318801620971429	1.71045766092303	0.00424029395033669	0.0115580311554884
CASP5	1.90396334862857	0.758529531257143	-1.32772845294095	4.90963807016949e-08	5.02524089565149e-07
CHRNA3	0.472307277428571	1.86288467635429	1.97974069545863	6.30163532660396e-07	4.93552104017086e-06
AKAP6	0.268612563714286	0.781692324114286	1.54107408621505	6.0499481589855e-09	7.75884346834823e-08
CSTP2	0.1204645608	0.284322805142857	1.23892103460782	7.96858774364798e-07	6.07408406600322e-06
CALY	0.0943608209771429	0.385567954034286	2.03072527310599	5.15643118283726e-08	5.25053726463128e-07
ABCB4	0.188365501428571	0.443912161314286	1.23673946902819	3.58036989035685e-11	8.44312063033171e-10
FAM43B	0.13278478244	0.323507869257143	1.28471098718085	7.45161786188671e-12	2.12558016266007e-10
AC005180.1	0.249479108228571	0.798980646228571	1.6792415499828	2.79344967465563e-09	3.91855583733127e-08
CACNA1H	3.57345322342857	10.5360735702857	1.55994651605131	1.95264019538759e-12	6.86213554379067e-11
PHYHIPL	0.454716468422857	1.15248023730286	1.34170285148506	2.73640461288738e-10	5.03721828739677e-09
RPRM	0.20657504252	0.671068311297143	1.69979366810591	2.11102227154709e-11	5.30155570005237e-10
PTH1R	0.219712851382857	0.503377692742857	1.19602202672527	1.39039079407786e-16	2.89209053999588e-14
JPH3	0.22748031136	0.45583827272	1.0027803759993	3.26159228518333e-09	4.48868085121734e-08
TNXB	2.18542412114286	4.88491494171429	1.16042015356599	7.48534884721685e-11	1.62205036881432e-09
CXCL12	4.84335272514286	9.72002106	1.00495336625782	2.25918691509172e-10	4.267615910812e-09
SSC5D	2.53345367388571	6.61288927371429	1.38417529694318	1.13181042081569e-13	5.84759713360813e-12
SYN1	0.880739278057143	1.87418029142857	1.08947283144546	2.99344050199002e-11	7.24044692593072e-10
WSCD2	0.383009349428571	0.951565881308571	1.3129239350021	3.03589451021223e-07	2.55725852087646e-06
TAC1	0.243732057091429	1.00682288031429	2.04644198711183	1.82764115464613e-06	1.2717502727585e-05
CELF3	0.350404382771429	1.08194285365143	1.62653157548482	0.0127236856620669	0.029517113296327
ACTA2-AS1	0.746652737257143	2.12721476965714	1.51045638207711	8.41750896041252e-14	4.57844808982438e-12
SCRG1	0.536594901857143	2.3421082168	2.12590248406008	8.73587386972391e-11	1.85770331563638e-09
ASGR2	0.296875946114286	1.09997190771429	1.88953456791911	0.00052913537074048	0.00191391208444358
RGMA	1.81757551931429	6.35383069331429	1.80561133932465	1.12499123608285e-11	3.05185592465182e-10
TNFSF9	7.49822439457143	3.654085996	-1.03703841384265	0.0141113512440124	0.0320885012321828
IGFBP7-AS1	0.148277737714286	0.297301936742857	1.00362685244448	8.85909209033816e-11	1.8783930904179e-09
HEPACAM2	2.48141666066286	9.02893680156	1.86339211181594	0.00184078482377493	0.0056278715793843
PCBP3	0.325892187142857	0.7959060684	1.28820341049992	8.9604219560871e-12	2.49325468515904e-10
WDR86-AS1	0.210895357428571	0.447548685828571	1.0855172955266	2.77278400801115e-06	1.84937192880975e-05
AC037198.1	0.424865420971429	0.999996599942857	1.23491725954565	5.13528610989318e-13	2.18839225279078e-11
RASD1	3.74074843885714	10.3155306034286	1.46341917688687	1.37496945577185e-09	2.10207194763764e-08
BICC1	1.94587486114286	4.05940468742857	1.06084923773661	3.08773434063258e-15	3.19824272756048e-13
FGF7	1.75272833508571	4.92116765485714	1.48939826493145	1.50569967106168e-16	3.04491094951623e-14
SH3RF3-AS1	0.699257485428571	1.42086119228571	1.02286992304977	2.15466909709173e-12	7.40385343076853e-11
MT-TI	0.434693512	2.18504093314286	2.32958983849004	0.0081931047210831	0.0202934017164768
NXPH3	0.449513719822857	1.1977079524	1.41383911135725	3.61751177514696e-10	6.466713039503e-09
AMBP	0.784327537188571	2.48708854816	1.66492971451187	3.8659660217508e-05	0.000193907638845254
SLC29A4	2.11013057874286	4.36922775714286	1.05004603359677	3.39915780848454e-05	0.000173141101736643
TMEM59L	0.258891278417143	0.701781224525714	1.43867498610522	3.24127756678813e-14	2.17239401335327e-12
ATP1A2	0.578063930874286	2.74492018982857	2.24746324137682	3.06734343943823e-13	1.42188117295415e-11
GPIHBP1	0.296681555177143	0.679191273811429	1.19490268677297	1.42127562352874e-11	3.75674904739318e-10
SUSD5	0.241653601897143	0.628206143542857	1.37829755330181	2.98740598007639e-14	2.04656217268018e-12
TSPAN2	3.052073948	6.33526017142857	1.05361395071245	3.2127032360638e-12	1.03649179812681e-10
NTN1	3.2142637996	7.18675579542857	1.16085232630893	2.6830840552996e-07	2.29306765215656e-06
LINC01116	0.555527324914286	1.15319998085714	1.0537129371858	4.17548181031845e-12	1.30246153068838e-10
PDE1C	0.247309921314286	0.5182225496	1.06725167599865	3.38966674236936e-09	4.64133495501657e-08
ELN	7.88062782234286	19.1608198	1.28177681453425	2.76521796443227e-16	4.90667528639588e-14
PGM5P4	0.432286178971429	0.985351993028571	1.18865247313951	3.17739065717374e-08	3.42550562482555e-07
MAGEL2	0.109339300188571	0.362701073205714	1.72996896723783	4.07979021505863e-15	3.94317142325292e-13
AKT3	2.20223907885714	4.64172948114286	1.07569134636262	2.95975501678147e-15	3.09530321755001e-13
IGFBP6	9.39589146514286	19.3543812628571	1.04255823353762	1.93789297477691e-12	6.82138327121472e-11
ITGA7	3.10332946742857	7.641064808	1.29995682680319	1.61207947864574e-10	3.13551631210449e-09
CCKAR	0.137698569725714	1.01194478698857	2.87754509748137	7.51399004281498e-09	9.46815229609189e-08
FN1	63.5568532285714	127.176491811429	1.00071241535636	2.18297445976006e-10	4.13085936231519e-09
CTRB1	0.10671924144	0.55723512124	2.38446587353401	0.00152122953867161	0.0047706181447433
LINC01050	0.145981635142857	0.337707250914286	1.20998626993817	0.000488567370702057	0.00178838458589079
TPO	0.122800619782857	0.2839331864	1.20923364047939	4.50278465722058e-08	4.65809677774661e-07
NDN	5.16212375485714	11.2134749148571	1.11919678687923	1.71744818204109e-15	2.0541059803771e-13
CYTL1	0.775135189714286	1.64514532874286	1.08569517941033	1.46330147219936e-11	3.83506700168134e-10
GRPR	0.177588096737143	0.691038597537143	1.96023140883485	3.28724480675056e-08	3.52987478058215e-07
C1QL1	1.24377060571429	2.81303046765714	1.17740475124941	5.3375913414092e-05	0.000257059348962906
PCAT14	0.129545861314286	0.303855384885714	1.22992193382452	0.0186318982728797	0.0403706669814132
FGL1	1.00812949941714	4.25664428204571	2.07803556011996	1.72911715009884e-10	3.34811521156885e-09
NOG	0.244162769451429	0.576136938228571	1.2385685258392	5.64675986716006e-10	9.47017259041448e-09
ASB2	1.65197714022857	4.28715255005714	1.37582603045629	0.000102323773921906	0.000454847034468464
DPY19L2	0.197073466542857	0.428847487142857	1.12173111839665	1.16693096407367e-11	3.14984058731506e-10
RNU6-1189P	0.221744461542857	0.681076593828571	1.61891898161429	1.21455656795323e-05	6.93190629661258e-05
ASCL1	0.261670973434286	2.50951227051429	3.26158119682242	0.0177964363684881	0.0389227373716943
CXCL11	16.3856450355429	5.18900430245714	-1.65890282977782	5.03350037482387e-05	0.000244152399986975
DTNA	0.379098047771429	1.11340301548571	1.55433296340385	4.13483908337839e-16	6.78113609674056e-14
SMARCD3	1.48598202285714	2.997588292	1.01238558538558	2.16371170153673e-18	1.80153965057181e-15
HLF	0.642442816	1.58110774234286	1.29929573097391	0.000201586809444911	0.00082416454218384
ADAMTS1	4.79806945028571	10.575516092	1.14020212413706	1.34634189192446e-14	1.08347989875021e-12
SLC38A4	0.385468009611429	1.16527018513714	1.59598146439343	5.95279518518161e-08	5.91671763860475e-07
SHC4	0.145712590914286	0.368447190571429	1.3383323081064	5.8541692674976e-18	3.33502779744179e-15
DPT	3.23300013325714	7.25810022668571	1.16671841211836	1.55095954188767e-08	1.79546375202055e-07
NPW	5.04767248965714	12.0522012339429	1.25560645527025	8.14964698312128e-05	0.000372123091943914
GPRASP1	0.658148659142857	1.64209874285714	1.31905548779946	6.40389275080257e-14	3.67722732810011e-12
CALD1	35.7643670114286	99.3594631657143	1.47413447107715	1.69784223313852e-17	7.06824781980436e-15
F13A1	3.28381996702857	6.95903764342857	1.08351277677504	4.66530833380963e-09	6.13948904621951e-08
RCAN2	4.27680443828571	9.86990106285714	1.20650238313373	6.98119546859168e-15	6.27090952299057e-13
LAMA2	1.576692654	3.78883048514286	1.26485113233159	3.92396581859314e-16	6.58496217371351e-14
HPX	0.136444996188571	0.457902884748571	1.74672216588738	0.0044806418615282	0.012130689785803
DCN	17.102955704	39.0475431657143	1.19098610743797	1.96415420647748e-17	7.87284746715423e-15
SMAD9-IT1	0.135693515657143	0.3218958928	1.24624238820791	8.55434484444156e-06	5.06660621593628e-05
HAND2	1.68545787843429	7.57376097691429	2.1678693182672	1.14578639343428e-08	1.3772468946569e-07
AGTR1	0.264185510422857	1.20028211191429	2.18375028636034	5.01457563233207e-14	3.02225583881485e-12
SGCE	4.18265083885714	8.80584417142857	1.07404374542599	1.14391146066766e-16	2.60667318952984e-14
KLF15	0.90047820452	2.2069619284	1.29329848017128	3.97801508487113e-09	5.3421879998319e-08
GFRA1	0.926751519514286	2.48650798908571	1.42386658586864	2.41251455637482e-11	5.97552804535493e-10
AC090877.2	0.30582694112	0.701625703257143	1.19798609704381	3.24287254576676e-10	5.86845956794644e-09
NPPB	0.0435810762857143	0.441478669714286	3.34057000390012	0.00557931729634965	0.0146253434311283
ANGPTL1	1.12065718794286	4.25647691005714	1.92531478299757	4.08293124174612e-12	1.2754299498026e-10
PDE3A	1.63815305674286	4.23580050285714	1.37056448519263	8.56878334576249e-16	1.18150969343354e-13
KCNJ8	2.37643616914286	4.94949702628571	1.0584822727682	2.78931700359456e-15	2.94551875579586e-13
MYLK	7.362776704	29.4872405485714	2.00176896589918	1.21905102804348e-14	1.00342268650514e-12
PCP4	1.40855426178857	3.18337281457143	1.17634098353879	5.67127791086112e-07	4.47745529592712e-06
AP005018.2	0.912425092857143	3.1084785008	1.76843057251691	1.95808817762021e-05	0.000105738787788349
CD274	3.87552206542857	1.37666416685714	-1.49321400542332	5.01080191859671e-05	0.000243214887743905
SVIL	10.3354865885714	23.04024944	1.15655002428512	1.13298243820706e-07	1.06360814493957e-06
FOXC2	0.791165682285714	1.58532078811429	1.00272304381472	5.37160861731224e-11	1.21636593459807e-09
BMERB1	2.75510591371429	5.67497237371429	1.04250558829161	5.03527881632923e-15	4.73929199199544e-13
FAXC	0.197770507748571	0.57711190332	1.54502378561998	3.73072181600426e-13	1.67905750255427e-11
VWA5B2	0.521247354942857	1.86402191521714	1.8383787590217	0.00400076278541662	0.0110076909988179
MOGAT1	0.125343336171429	0.458336750114286	1.87052266985581	1.96939329513663e-05	0.000106291264156364
RAI2	4.875836188	10.1257571274286	1.05430822374493	1.06175849090129e-13	5.59244472287862e-12
FCAMR	1.10231132938286	0.538845981937143	-1.03258687427561	0.00246920367488111	0.00723515446045293
KLHL38	0.157829308131429	0.478926699485714	1.60143973437359	1.16191871974383e-17	5.8495852197708e-15
TMEM100	0.598298342405714	1.72948674868571	1.5314069887314	2.55563370027206e-11	6.25841157731782e-10
TRPC4	0.2671020016	0.726801823428571	1.44417125183265	2.15328075178272e-14	1.57480478765515e-12
IGF1R	4.74348674114286	10.3065505537143	1.11954174561715	0.00545628205322965	0.0143573105492057
ROR2	1.76075454211429	4.60261685542857	1.38626054612874	3.26786137626326e-14	2.18341552695516e-12
NANOS1	0.307979081257143	0.645983723885714	1.06866545280138	7.04401843537413e-10	1.15259947913061e-08
GLP2R	0.180590118348571	0.547796514457143	1.60092113380945	9.45616013981048e-13	3.63600274789729e-11
CES3	5.011759014	2.35683554268571	-1.08846595313776	6.61881729746021e-07	5.16525439276924e-06
TPH1	0.374275999891429	2.45015458697143	2.71069833087829	0.000148782539386269	0.000629194063808156
RGN	1.07360119202286	2.29096764028571	1.09349890236672	4.03179146799628e-10	7.05579803550392e-09
KIF5A	0.222491516	0.453178388222857	1.02632873704606	3.2199680937249e-09	4.43421560387765e-08
AC078925.4	0.08646906532	0.404519574657143	2.22595351638831	0.00353571561183147	0.00990055252424365
SYNM	8.21582901714286	42.093603088	2.3571229428097	2.12969953664162e-09	3.06744747632853e-08
EPYC	0.41129800908	0.834801726742857	1.02124949626095	0.00863117477020523	0.0212085892650855
NPTX2	1.18639798445714	2.380781448	1.00484713759884	1.40267753763841e-07	1.28611449956782e-06
PTGIS	4.48590305	12.4575695444	1.47355228175587	3.54177196219738e-12	1.12587781846768e-10
HEYL	5.94591932457143	12.40698592	1.06118088449225	2.55768760605605e-14	1.80943860444122e-12
POPDC2	1.24076148742857	4.209819192	1.76253246044905	9.31529561892423e-10	1.48496363487978e-08
HPN	1.46414374299429	4.14247503393714	1.50043580473776	5.66545885484133e-06	3.50316633217952e-05
KRT40	0.579772908342857	1.21611431092571	1.06871901819627	0.0179499702057957	0.0391757465043644
RDH8	0.25560902484	0.797605273668571	1.64173617397853	0.0136689821370929	0.0312532874211858
C1QTNF7	0.436767274285714	1.22294195291429	1.48541925936373	7.09884124119771e-15	6.29818504874787e-13
NSG2	0.06372236812	0.344396133942857	2.43419715971638	3.49966259443561e-09	4.7708246753364e-08
CTNND2	0.223035566005714	0.770955343611429	1.78937351117408	1.52239151947428e-08	1.76734528496812e-07
PRKD1	0.588834288914286	1.32790021725714	1.17321315219286	6.34478819910498e-20	1.71689968667781e-16
DNAJB5	1.760737812	4.81961665942857	1.45273830628328	3.90382336914228e-12	1.22834256243012e-10
FGF10	0.433100200217143	1.56497427010857	1.85336619340667	6.06748744690347e-13	2.5018851095346e-11
C19orf57	1.47949119582857	0.618201159371429	-1.25895284641836	8.73587386972391e-11	1.85770331563638e-09
SYNGR4	1.68066929571429	0.681960926314286	-1.30127488830088	0.0235596676446821	0.0490688660289419
CLDN10-AS1	0.151399080571429	0.515087770342857	1.76646184272534	0.00118027386679899	0.00383815061866675
FLRT2	0.279509591428571	0.706920196628571	1.33864956982527	3.78930929940149e-16	6.45913131601917e-14
EDA2R	0.325203391428571	0.664401324954286	1.03071264750054	1.85167673719336e-12	6.58211789930408e-11
LRCH2	0.428202710171429	0.948644022114286	1.14757289184601	2.83724719746473e-18	1.98131378486182e-15
TMEM132E	0.156797754857143	0.326659614228571	1.05888319963107	2.23941808673111e-13	1.07492068163093e-11
SLC10A4	0.128403148674286	0.299091380622857	1.21990575434025	2.10935115797041e-05	0.000113111800514599
STMN2	0.488912047542857	1.66942032427429	1.77170037902551	4.39406935349806e-14	2.74129145142726e-12
CXCL10	62.0124590914286	21.3507519645714	-1.53827121853907	0.000170401361231831	0.000711858098793261
PLA2G4E	0.486553262074286	0.118780601771429	-2.03429849597337	0.000502716870910977	0.00183129202925645
ADARB2-AS1	0.09147987128	0.31547179212	1.78598477166774	5.0155581190342e-06	3.13805786592059e-05
PRKG1	1.185128948	2.704187052	1.19015090793941	9.19578410821885e-18	4.85537400913955e-15
FGF14-AS2	0.3184811352	0.849609589828571	1.41559213149734	7.98930051671722e-14	4.36748428247208e-12
FAM163A	0.241302628965714	0.6137935846	1.34690993312165	3.79569655625592e-05	0.000190871700214372
NEGR1	0.571615694171429	1.64138794	1.52179882588327	1.00729629732032e-14	8.65315485888503e-13
NPTX1	0.432869546657143	1.65066827479429	1.93104600694277	9.90182171163167e-13	3.79388737014871e-11
BMPR1B	0.3604928764	0.991392032457143	1.45948491326465	4.5906456782113e-16	7.36135538088283e-14
SYT3	0.138487070742857	0.27717097804	1.00102491250999	4.04190274783386e-11	9.38831659711453e-10
CPE	5.94298682114286	18.5644427571429	1.64328192411387	4.28158577568101e-16	6.96900517834154e-14
AL021997.2	0.177746299885714	0.411746284571429	1.21193610390395	1.51949790122239e-07	1.38036469012431e-06
RGS7BP	0.360298036571429	0.7981227964	1.14741994168878	3.34365696575344e-13	1.5270777635998e-11
PRUNE2	2.6711570064	10.6508637910286	1.99543375565381	4.37754115054765e-09	5.79248232439215e-08
SNORD116-1	0.112155776	0.332001112114286	1.56568415337695	1.4019593771784e-06	1.00428909983978e-05
AC025594.1	0.0828309392571429	0.319661666114286	1.94830409301873	3.77302587470707e-06	2.42657350373317e-05
SYNPO2	9.46302009885714	45.0551418857143	2.25131916734208	7.905738724645e-12	2.24009727632349e-10
GRIN2A	0.1748543762	0.437814678565714	1.32416642060896	1.69240505342658e-11	4.33576149071936e-10
FBLN5	6.68270436171429	13.9033872342857	1.05693244772193	1.82875970542522e-16	3.44252087852567e-14
PRICKLE2	1.17057238342857	3.04576082057143	1.37958850581274	8.13629504619225e-16	1.14373061792188e-13
PAK3	0.204950119577143	0.495299310097143	1.27302777973621	1.55728006366304e-10	3.05362308135666e-09
KCNMB1	1.95580343257143	6.71836828971429	1.78034950391939	1.75140022563376e-10	3.38823164294188e-09
IGLON5	0.232882325371429	0.494325322285714	1.08585966158721	4.03456176103646e-07	3.30086332340527e-06
HTR2A	0.191045049434286	0.471335454628571	1.30284133382299	3.24850277542428e-15	3.33287147309881e-13
LINC01096	0.147280289965714	0.352264959845714	1.25809660344089	1.8105220716214e-08	2.05527959131935e-07
